# Supplementary material for: Van der Waals β-Ga2O3 thin films on polycrystalline diamond substrates
Source: Nat Commun. 2025 Aug 31;16:8144. doi: 10.1038/s41467-025-63666-x (PMC12398616; doi:10.1038/s41467-025-63666-x)
Supplement: Supplementary file 3 — Source data [file 41467_2025_63666_MOESM3_ESM.xlsx]

## Sheet: Fig. 1b
Substrate	Binding Energy(eV)
(100)Diamond	-1.33
(110)Diamond	-1.44
(111)Diamond	-1.46
(100)Diamond/Graphene	-2.99
(110)Diamond/Graphene	-1.67
(111)Diamond/Graphene	-2.45
(100)Diamond/h-BN	-3.09
(110)Diamond/h-BN	-2.05
(111)Diamond/h-BN	-2.6

## Sheet: Fig. 1d
Velocity (μm s-1) Pin (W)	On X-ML Gr/h-BN	Binding energy (eV)
		[100]-Graphene	[100]-BN	[110]-Graphene	[110]-BN	[111]-Graphene	[111]-BN
	1	-26.74	-26.04	-17.47	-21.49	-25.4	-26.76
0	2	-19.89	-20.72	-13.79	-18.17	-21.02	-22.25
0.05	3	-19.48	-20.55	-13.38	-17.62	-20.71	-21.96
0.1	4	-19.39	-20.47	-13.68	-14.32	-20.51	-21.81
0.2	5	-19.36	-20.3	-13.64	-14.99	-20.35	-21.59
0.4	6	-19.34	-20.1	-13.62	-14.58	-20.06	-21.31
0.5
0.6

## Sheet: Fig. 1e
On X-ML Gr/h-BN	Binding energy (eV)
	[100]-Graphene	[100]-BN	[110]-Graphene	[110]-BN	[111]-Graphene	[111]-BN
1	-2.98	-3.09	-1.67	-2.04	-2.45	-2.6
2	-1.9	-1.98	-1.63	-1.77	-2	-2.15
3	-1.87	-1.97	-1.61	-1.72	-1.93	-2.12
4	-1.87	-1.96	-1.61	-1.72	-1.91	-2.03
5	-1.86	-1.95	-1.6	-1.72	-1.91	-2.01
6	-1.85	-1.94	-1.6	-1.72	-1.89	-2

## Sheet: Fig. 3a
2θ (deg.)	Intensity (arb. units)
	700℃	720℃	740℃	760℃	780℃	800℃
10	291	454	487	495	432	225
10.02	279	466	473	412	482	252
10.04	272	464	517	432	466	277
10.06	289	462	476	445	408	258
10.08	276	438	462	431	456	250
10.1	299	456	459	454	458	255
10.12	300	459	453	458	446	246
10.14	297	457	469	449	474	243
10.16	283	468	441	452	498	264
10.18	267	480	453	469	492	238
10.2	292	450	440	446	465	275
10.22	278	460	458	441	456	259
10.24	269	458	465	444	473	269
10.26	274	452	493	470	432	261
10.28	276	486	454	448	449	224
10.3	267	503	460	459	451	235
10.32	295	441	470	476	453	256
10.34	281	445	452	424	443	240
10.36	294	475	470	411	474	269
10.38	252	495	438	435	439	228
10.4	279	446	437	456	441	244
10.42	258	443	461	409	444	266
10.44	289	465	456	424	448	262
10.46	273	467	473	418	453	269
10.48	299	477	447	459	451	263
10.5	256	461	444	440	466	240
10.52	307	453	492	455	467	241
10.54	284	439	424	463	447	239
10.56	284	446	471	437	397	260
10.58	278	448	488	455	436	260
10.6	270	446	490	414	433	245
10.62	266	434	492	451	442	269
10.64	275	462	422	428	473	268
10.66	276	439	461	438	463	226
10.68	279	444	415	474	478	245
10.7	282	444	438	463	458	228
10.72	276	493	466	470	463	231
10.74	307	454	454	422	463	233
10.76	289	438	464	446	461	253
10.78	268	422	423	427	454	247
10.8	284	463	491	418	422	256
10.82	278	505	442	434	447	273
10.84	286	459	458	455	435	266
10.86	264	430	439	441	438	243
10.88	264	515	443	413	457	245
10.9	264	457	461	439	405	269
10.92	288	431	451	459	462	276
10.94	261	430	483	449	444	240
10.96	283	388	459	479	461	228
10.98	275	445	425	462	431	247
11	284	466	445	488	455	242
11.02	261	449	466	438	441	265
11.04	257	420	473	462	427	215
11.06	265	428	478	441	423	224
11.08	261	395	455	478	438	228
11.1	279	423	419	484	436	273
11.12	271	414	428	440	471	245
11.14	300	436	469	479	486	258
11.16	288	429	475	417	469	255
11.18	271	497	461	480	433	246
11.2	277	455	492	451	412	243
11.22	295	428	462	470	463	252
11.24	247	446	491	425	420	273
11.26	304	453	460	485	429	252
11.28	258	462	483	451	441	265
11.3	279	445	432	457	452	282
11.32	277	433	472	448	438	238
11.34	279	448	465	446	434	272
11.36	267	416	432	430	446	247
11.38	264	443	431	445	481	240
11.4	288	431	460	432	514	238
11.42	251	463	454	477	472	236
11.44	275	451	411	425	449	243
11.46	263	459	441	440	500	247
11.48	280	475	447	433	466	239
11.5	262	464	459	454	438	250
11.52	278	456	445	427	435	249
11.54	263	400	471	441	458	254
11.56	248	416	469	495	448	251
11.58	233	433	475	457	435	231
11.6	278	450	474	463	429	241
11.62	250	426	481	457	431	270
11.64	273	429	468	465	444	225
11.66	283	465	441	473	444	233
11.68	246	453	426	437	430	240
11.7	236	453	460	414	457	250
11.72	250	392	482	454	439	240
11.74	272	417	458	457	409	249
11.76	276	453	438	457	440	261
11.78	254	459	474	445	433	257
11.8	271	433	493	418	439	242
11.82	261	469	453	448	430	252
11.84	250	453	460	446	449	253
11.86	227	452	458	455	433	261
11.88	269	415	439	458	442	227
11.9	262	404	459	440	441	231
11.92	258	475	466	442	402	256
11.94	270	434	462	470	445	254
11.96	270	399	465	420	464	262
11.98	254	408	464	450	434	254
12	262	414	436	466	469	263
12.02	261	459	452	440	391	250
12.04	274	481	455	422	434	249
12.06	257	430	460	463	452	241
12.08	240	458	423	449	450	222
12.1	256	466	428	463	451	236
12.12	240	450	460	501	454	233
12.14	237	421	453	472	436	225
12.16	275	411	461	455	440	218
12.18	230	463	468	452	466	233
12.2	244	410	477	453	464	248
12.22	261	429	474	436	464	244
12.24	256	438	461	463	412	239
12.26	232	457	458	478	415	242
12.28	235	480	469	439	388	216
12.3	211	443	471	387	398	234
12.32	242	456	497	430	439	247
12.34	270	458	460	416	449	223
12.36	243	456	481	436	462	231
12.38	211	442	493	413	420	238
12.4	245	448	449	420	405	243
12.42	246	434	465	445	456	228
12.44	225	432	505	440	423	262
12.46	248	420	455	450	447	267
12.48	228	414	467	445	440	220
12.5	248	438	504	429	442	226
12.52	249	483	515	425	436	233
12.54	268	483	482	422	433	242
12.56	255	460	476	417	449	251
12.58	246	469	471	434	438	235
12.6	260	458	456	413	484	237
12.62	227	484	480	454	441	218
12.64	232	423	436	429	403	237
12.66	241	452	464	431	453	237
12.68	239	469	458	428	439	216
12.7	248	410	517	433	462	235
12.72	227	452	445	469	461	251
12.74	254	452	440	471	436	247
12.76	218	439	429	446	445	247
12.78	256	447	475	418	416	203
12.8	228	445	455	446	423	208
12.82	224	487	440	480	445	218
12.84	261	448	452	463	427	234
12.86	241	434	486	433	420	246
12.88	259	451	431	424	415	238
12.9	247	439	476	454	444	244
12.92	237	460	452	445	437	238
12.94	259	429	474	425	429	224
12.96	252	431	458	455	446	228
12.98	248	435	476	447	437	245
13	249	450	453	453	445	226
13.02	244	438	446	475	458	255
13.04	239	480	447	452	446	246
13.06	223	467	432	468	452	255
13.08	244	457	443	436	433	249
13.1	259	427	488	421	415	226
13.12	256	429	489	425	435	215
13.14	236	419	469	438	436	232
13.16	252	407	455	486	436	234
13.18	218	461	445	471	431	234
13.2	262	473	477	402	447	225
13.22	237	425	441	433	419	214
13.24	235	411	472	464	443	217
13.26	246	418	488	472	458	249
13.28	231	447	505	459	441	260
13.3	236	461	498	469	456	246
13.32	261	456	463	475	460	235
13.34	252	447	478	438	437	254
13.36	234	463	462	421	438	226
13.38	259	461	449	429	442	247
13.4	255	445	467	424	414	225
13.42	250	477	455	433	431	216
13.44	225	496	462	442	419	213
13.46	231	454	465	435	404	225
13.48	246	436	435	424	438	238
13.5	261	460	437	438	455	260
13.52	250	463	473	441	498	217
13.54	256	457	530	434	470	224
13.56	254	457	511	439	440	203
13.58	248	461	437	396	459	221
13.6	215	458	428	439	439	236
13.62	246	433	455	448	430	203
13.64	246	467	470	428	450	230
13.66	235	424	447	448	474	251
13.68	240	413	464	468	445	237
13.7	285	463	499	484	462	228
13.72	250	450	478	427	424	218
13.74	249	392	416	459	413	236
13.76	243	449	473	435	464	221
13.78	256	432	483	454	463	227
13.8	244	426	501	437	400	214
13.82	247	470	483	435	435	223
13.84	239	482	441	453	452	231
13.86	212	442	492	490	429	241
13.88	214	413	488	471	433	229
13.9	205	456	487	462	470	217
13.92	229	500	459	449	491	233
13.94	224	465	451	474	413	255
13.96	241	432	468	475	415	224
13.98	237	450	488	473	431	253
14	208	444	491	515	438	234
14.02	253	447	465	467	443	237
14.04	240	457	480	444	433	228
14.06	242	459	463	485	446	245
14.08	245	423	467	445	463	249
14.1	234	424	534	473	452	253
14.12	239	442	467	456	425	221
14.14	251	459	522	446	432	242
14.16	261	491	500	433	433	235
14.18	235	420	519	480	439	248
14.2	221	450	476	457	441	225
14.22	248	467	486	453	431	245
14.24	234	451	475	446	422	222
14.26	246	454	480	451	417	236
14.28	234	436	489	450	470	215
14.3	226	469	434	435	441	232
14.32	242	451	478	430	474	226
14.34	221	467	474	459	470	226
14.36	212	493	494	462	444	228
14.38	223	473	448	480	433	262
14.4	208	453	501	443	452	233
14.42	220	473	465	468	474	243
14.44	242	479	500	450	439	236
14.46	246	459	462	480	438	267
14.48	247	440	469	447	419	245
14.5	254	477	505	440	433	234
14.52	259	470	497	462	442	240
14.54	262	443	488	453	478	219
14.56	236	462	480	444	409	227
14.58	250	442	504	454	411	229
14.6	238	474	484	451	472	217
14.62	246	453	474	453	474	206
14.64	241	446	511	499	444	252
14.66	245	452	524	477	455	265
14.68	231	441	442	482	480	266
14.7	217	462	479	533	425	244
14.72	248	457	461	469	434	256
14.74	262	446	519	457	452	232
14.76	238	460	506	453	444	216
14.78	237	454	530	498	477	214
14.8	211	479	468	485	472	238
14.82	235	453	462	443	460	239
14.84	221	443	488	447	451	253
14.86	257	480	511	431	441	255
14.88	249	485	486	467	471	237
14.9	237	450	500	483	495	240
14.92	220	449	479	504	510	261
14.94	238	442	487	480	422	237
14.96	244	494	471	431	436	230
14.98	226	452	509	441	471	230
15	237	454	465	433	464	243
15.02	233	475	470	499	447	254
15.04	234	451	458	484	466	229
15.06	262	469	506	472	472	219
15.08	225	458	511	458	425	237
15.1	258	453	495	470	454	225
15.12	263	454	509	447	476	241
15.14	278	468	464	495	485	245
15.16	238	434	510	456	441	229
15.18	244	440	486	453	448	240
15.2	244	482	488	458	486	239
15.22	263	445	556	486	467	247
15.24	251	474	510	488	482	229
15.26	213	464	498	475	478	256
15.28	214	460	508	453	470	262
15.3	269	434	491	475	439	253
15.32	260	480	489	449	461	236
15.34	233	450	459	470	456	243
15.36	235	456	531	459	486	224
15.38	238	458	518	451	491	239
15.4	240	459	553	479	461	221
15.42	251	470	470	487	457	236
15.44	221	436	510	505	443	215
15.46	246	420	496	494	480	245
15.48	253	495	485	479	480	235
15.5	234	466	495	505	442	247
15.52	223	480	509	506	484	241
15.54	240	520	506	462	474	249
15.56	232	510	498	454	467	242
15.58	239	509	499	492	461	249
15.6	231	491	522	453	450	250
15.62	231	464	518	477	456	219
15.64	250	478	507	466	454	207
15.66	254	470	489	487	439	210
15.68	239	520	503	515	515	237
15.7	228	534	517	476	469	221
15.72	243	522	478	520	483	233
15.74	225	497	465	499	466	243
15.76	228	518	525	507	464	238
15.78	253	495	510	505	421	223
15.8	242	480	540	467	436	231
15.82	241	457	519	478	444	225
15.84	234	479	540	484	492	224
15.86	238	491	470	477	476	224
15.88	244	512	515	438	464	229
15.9	256	482	497	452	427	228
15.92	216	495	519	495	440	213
15.94	242	495	523	505	477	235
15.96	248	494	533	496	443	247
15.98	238	497	508	487	472	242
16	214	496	530	512	465	227
16.02	254	484	529	499	440	240
16.04	254	488	522	499	455	236
16.06	235	491	543	517	444	256
16.08	217	465	547	479	454	239
16.1	257	462	540	494	478	236
16.12	251	499	513	481	448	281
16.14	254	490	523	465	439	254
16.16	230	485	511	467	450	232
16.18	249	456	547	492	436	226
16.2	244	507	501	484	497	227
16.22	234	462	539	493	501	258
16.24	249	457	541	470	498	253
16.26	246	484	537	495	477	258
16.28	216	495	522	540	434	261
16.3	242	435	533	518	452	279
16.32	258	463	518	449	466	210
16.34	241	516	525	476	458	232
16.36	233	494	499	476	468	228
16.38	240	491	488	509	493	256
16.4	244	465	506	459	488	232
16.42	253	511	491	500	443	253
16.44	228	474	531	510	515	242
16.46	225	517	516	492	450	244
16.48	236	491	572	497	478	237
16.5	228	508	555	530	437	241
16.52	242	490	529	512	508	221
16.54	252	479	523	492	456	241
16.56	229	524	566	467	427	231
16.58	228	501	571	526	470	281
16.6	231	531	571	511	466	240
16.62	254	497	520	512	494	242
16.64	269	539	569	506	511	258
16.66	264	525	545	527	494	251
16.68	241	464	571	517	465	250
16.7	259	508	512	534	467	238
16.72	240	469	525	480	444	232
16.74	258	488	493	533	461	248
16.76	272	466	525	519	496	274
16.78	242	508	530	489	484	265
16.8	236	503	522	485	487	231
16.82	234	519	519	509	429	236
16.84	218	497	549	451	466	234
16.86	233	508	572	511	464	233
16.88	268	514	524	497	437	228
16.9	270	492	565	484	474	212
16.92	251	528	555	501	449	242
16.94	269	530	564	516	492	239
16.96	258	472	516	515	506	242
16.98	280	484	570	519	532	236
17	224	453	543	505	471	236
17.02	233	451	544	491	445	258
17.04	259	532	570	531	467	284
17.06	262	530	519	532	481	287
17.08	239	528	566	533	523	262
17.1	216	512	529	520	486	249
17.12	236	497	559	556	475	242
17.14	256	533	552	512	475	240
17.16	235	544	541	504	479	228
17.18	229	533	528	489	516	243
17.2	222	517	555	528	474	256
17.22	228	470	522	511	494	253
17.24	226	488	537	460	469	228
17.26	243	477	539	495	520	265
17.28	244	502	604	493	498	269
17.3	271	508	576	542	449	233
17.32	253	494	589	518	484	257
17.34	260	510	592	510	496	230
17.36	253	465	511	534	473	227
17.38	231	483	554	546	545	260
17.4	249	519	560	560	497	237
17.42	252	519	555	552	498	225
17.44	243	512	564	496	496	233
17.46	253	508	515	514	481	238
17.48	264	512	518	529	483	255
17.5	253	543	546	513	514	258
17.52	284	519	563	553	491	245
17.54	267	541	578	519	482	251
17.56	294	537	571	539	519	256
17.58	257	496	542	518	540	263
17.6	269	475	559	506	511	235
17.62	252	504	561	551	490	240
17.64	263	504	555	526	488	228
17.66	255	523	530	552	468	251
17.68	239	539	542	543	450	253
17.7	247	497	512	510	451	247
17.72	228	534	548	507	507	232
17.74	240	534	554	545	502	241
17.76	270	530	560	544	500	234
17.78	277	537	572	503	492	237
17.8	263	535	559	525	497	232
17.82	263	526	616	533	541	249
17.84	255	534	563	570	481	225
17.86	242	501	608	531	516	253
17.88	258	542	574	530	516	249
17.9	272	538	586	545	506	236
17.92	233	525	519	553	479	241
17.94	266	527	546	525	473	265
17.96	263	551	575	516	532	224
17.98	272	549	609	556	534	251
18	277	525	576	565	502	243
18.02	258	493	548	577	452	256
18.04	272	561	530	560	502	241
18.06	263	530	602	554	496	239
18.08	252	544	535	568	535	234
18.1	264	552	562	539	529	247
18.12	260	503	563	524	528	271
18.14	277	551	535	517	525	265
18.16	273	549	572	535	569	258
18.18	295	537	603	573	549	259
18.2	243	543	596	573	589	251
18.22	258	553	632	579	552	290
18.24	237	505	572	563	546	282
18.26	253	526	564	599	557	278
18.28	305	564	581	529	511	251
18.3	253	527	559	598	552	253
18.32	273	566	578	565	550	278
18.34	276	610	623	579	536	218
18.36	276	554	616	596	514	235
18.38	263	569	592	602	531	268
18.4	274	532	590	565	556	277
18.42	263	561	602	568	564	275
18.44	261	587	635	598	591	274
18.46	266	589	610	630	588	310
18.48	254	578	608	672	584	282
18.5	297	557	624	639	574	311
18.52	268	600	632	639	589	246
18.54	268	600	629	639	587	275
18.56	266	598	621	633	602	252
18.58	271	594	638	670	597	270
18.6	279	587	671	635	630	285
18.62	302	611	642	674	627	302
18.64	318	602	630	671	678	302
18.66	294	633	681	741	647	303
18.68	304	635	746	776	730	333
18.7	330	659	790	744	722	335
18.72	303	655	775	840	732	298
18.74	277	652	859	838	783	359
18.76	290	691	865	922	856	356
18.78	323	756	999	1078	907	419
18.8	304	771	1097	1230	995	431
18.82	297	867	1287	1458	1125	526
18.84	293	959	1504	1761	1268	530
18.86	324	1064	1723	2134	1362	550
18.88	350	1176	1835	2405	1421	549
18.9	361	1221	1899	2459	1441	556
18.92	313	1248	1818	2469	1332	515
18.94	321	1159	1699	2166	1210	511
18.96	306	1162	1495	1854	1038	450
18.98	349	1082	1249	1502	852	374
19	321	917	1057	1306	810	354
19.02	294	812	974	1123	776	351
19.04	286	730	857	1030	738	312
19.06	294	727	787	871	707	314
19.08	296	689	749	815	708	307
19.1	287	661	752	770	660	284
19.12	283	668	685	697	625	288
19.14	289	652	679	714	656	281
19.16	280	649	627	691	626	272
19.18	268	614	672	657	643	269
19.2	263	567	622	643	592	302
19.22	276	633	617	639	620	269
19.24	282	576	623	573	600	285
19.26	292	561	652	615	593	277
19.28	327	564	676	650	572	290
19.3	275	603	630	585	579	226
19.32	274	586	650	600	572	284
19.34	282	591	655	641	602	283
19.36	279	593	654	659	573	238
19.38	284	588	647	581	554	258
19.4	284	578	625	604	598	250
19.42	299	560	618	604	589	259
19.44	251	548	590	570	557	241
19.46	299	586	578	583	546	263
19.48	274	565	574	595	536	275
19.5	313	568	557	596	569	250
19.52	286	596	641	608	535	261
19.54	273	567	604	629	582	267
19.56	281	593	567	601	581	272
19.58	260	579	583	613	544	254
19.6	265	583	598	601	574	265
19.62	280	549	552	625	582	241
19.64	256	566	580	599	575	253
19.66	267	670	589	596	555	251
19.68	266	629	608	570	564	268
19.7	248	588	587	600	553	257
19.72	294	580	624	603	536	270
19.74	315	607	593	636	532	238
19.76	308	568	602	566	570	226
19.78	261	584	604	585	534	248
19.8	293	584	611	622	541	256
19.82	276	606	587	566	553	262
19.84	295	595	604	574	565	258
19.86	290	576	566	597	514	258
19.88	323	553	580	591	539	266
19.9	313	632	555	595	523	244
19.92	292	585	610	568	537	268
19.94	291	607	617	590	577	254
19.96	272	613	563	593	538	252
19.98	287	562	561	559	557	225
20	273	591	590	633	529	247
20.02	288	597	599	596	530	260
20.04	287	555	589	583	539	242
20.06	292	586	610	628	556	257
20.08	274	544	589	618	529	275
20.1	311	602	568	620	541	255
20.12	302	609	565	587	553	266
20.14	311	572	615	571	545	243
20.16	278	558	523	599	547	236
20.18	311	573	600	609	526	245
20.2	283	595	635	578	558	252
20.22	285	624	610	589	534	261
20.24	325	591	597	582	578	255
20.26	331	598	544	592	513	299
20.28	310	597	588	629	528	263
20.3	313	579	576	604	531	265
20.32	266	607	583	573	552	248
20.34	260	602	581	587	517	298
20.36	302	579	589	617	570	269
20.38	282	600	568	627	571	289
20.4	297	596	572	584	563	267
20.42	287	598	586	596	536	283
20.44	253	584	564	584	596	268
20.46	293	592	573	588	596	270
20.48	322	591	587	623	552	270
20.5	273	604	563	610	508	241
20.52	287	615	576	603	542	284
20.54	264	608	620	576	554	287
20.56	283	626	585	634	526	269
20.58	316	589	584	619	553	258
20.6	278	569	594	624	581	298
20.62	316	583	615	571	547	267
20.64	319	583	579	590	565	292
20.66	302	611	615	551	540	259
20.68	302	597	595	539	577	276
20.7	305	611	572	569	563	267
20.72	269	589	568	632	590	268
20.74	301	575	578	606	572	258
20.76	289	632	586	572	550	265
20.78	303	600	618	587	534	248
20.8	296	621	566	588	516	247
20.82	292	558	581	563	540	234
20.84	296	616	602	602	557	229
20.86	312	623	575	627	565	265
20.88	299	635	582	646	565	276
20.9	301	616	579	616	571	289
20.92	279	608	579	611	567	269
20.94	302	624	561	601	549	279
20.96	290	636	544	616	536	250
20.98	295	588	611	607	555	273
21	312	584	552	601	570	279
21.02	288	617	543	639	595	288
21.04	285	601	538	628	576	244
21.06	319	587	581	605	579	256
21.08	274	574	601	639	561	268
21.1	297	570	606	564	589	267
21.12	277	607	560	596	507	270
21.14	315	640	618	592	537	267
21.16	319	615	598	603	537	283
21.18	329	598	608	595	531	259
21.2	295	604	588	576	547	256
21.22	322	582	564	605	577	276
21.24	301	586	611	589	514	247
21.26	302	579	544	575	546	245
21.28	286	650	611	573	590	257
21.3	321	625	559	580	536	268
21.32	316	641	585	586	540	261
21.34	329	667	601	549	537	267
21.36	287	632	596	590	546	255
21.38	328	578	612	600	510	286
21.4	310	621	608	571	548	267
21.42	310	578	584	614	577	279
21.44	296	593	605	605	571	278
21.46	308	597	626	604	608	264
21.48	267	576	601	566	575	262
21.5	303	546	587	580	571	278
21.52	313	572	573	555	573	275
21.54	285	599	603	583	551	269
21.56	323	628	568	610	524	266
21.58	328	609	591	606	540	267
21.6	309	599	602	620	531	277
21.62	318	596	578	606	562	256
21.64	307	584	603	578	533	283
21.66	302	626	612	636	586	261
21.68	307	609	582	605	567	281
21.7	301	627	588	599	561	238
21.72	324	569	579	603	590	268
21.74	332	641	609	611	561	272
21.76	334	618	580	608	556	288
21.78	318	632	618	619	587	283
21.8	326	607	584	557	580	274
21.82	321	593	575	605	585	280
21.84	299	548	607	646	546	280
21.86	305	585	589	611	582	258
21.88	306	568	554	606	570	256
21.9	315	605	617	571	592	267
21.92	307	560	591	558	577	256
21.94	354	614	616	580	581	282
21.96	357	585	616	554	569	288
21.98	310	606	596	642	562	270
22	334	581	649	582	593	263
22.02	326	642	600	589	582	268
22.04	300	621	669	576	597	272
22.06	295	584	613	627	532	253
22.08	330	623	622	598	558	257
22.1	329	591	607	596	563	267
22.12	329	621	595	593	550	269
22.14	314	546	585	623	550	316
22.16	305	598	571	623	585	293
22.18	295	581	648	583	575	290
22.2	356	569	593	599	587	273
22.22	303	594	612	585	591	265
22.24	329	592	566	602	568	248
22.26	301	620	604	595	556	260
22.28	299	583	645	583	578	286
22.3	274	585	608	589	517	243
22.32	343	637	598	594	547	291
22.34	321	624	594	595	566	276
22.36	305	551	585	548	589	265
22.38	336	659	601	599	599	286
22.4	310	604	568	565	541	275
22.42	293	630	559	587	579	266
22.44	316	592	583	587	611	293
22.46	333	639	559	572	550	257
22.48	321	657	599	631	539	267
22.5	317	567	593	603	533	280
22.52	315	623	567	590	558	264
22.54	327	609	583	613	564	304
22.56	284	582	573	583	541	256
22.58	315	566	623	646	545	265
22.6	320	592	588	656	537	274
22.62	308	594	574	598	548	251
22.64	299	588	593	549	583	308
22.66	324	613	596	569	574	279
22.68	327	628	569	637	577	284
22.7	297	673	606	576	556	288
22.72	312	612	555	620	550	281
22.74	334	577	555	609	566	265
22.76	317	581	579	609	564	271
22.78	331	601	593	597	553	245
22.8	324	597	573	592	595	283
22.82	320	619	560	574	513	276
22.84	321	572	576	619	546	268
22.86	351	604	611	595	600	298
22.88	366	640	574	562	578	274
22.9	328	609	574	636	567	318
22.92	338	590	646	602	538	248
22.94	306	616	609	600	561	262
22.96	325	652	556	583	586	290
22.98	355	583	580	611	581	302
23	312	612	588	616	544	291
23.02	352	613	592	579	554	295
23.04	310	604	571	538	564	255
23.06	324	654	533	527	536	280
23.08	342	609	584	586	549	304
23.1	325	606	593	590	537	273
23.12	334	593	630	597	565	315
23.14	301	550	550	605	588	285
23.16	358	627	594	597	557	272
23.18	335	630	592	595	538	263
23.2	323	604	637	613	578	299
23.22	343	575	555	535	582	281
23.24	304	631	549	605	593	258
23.26	305	582	585	602	569	276
23.28	309	583	555	589	576	305
23.3	318	597	559	647	544	292
23.32	325	631	592	583	510	274
23.34	348	656	559	588	582	278
23.36	300	594	596	571	593	262
23.38	340	607	599	590	586	281
23.4	313	611	557	558	560	268
23.42	335	667	621	598	560	276
23.44	301	601	626	621	560	295
23.46	321	605	538	585	567	288
23.48	358	606	603	610	552	253
23.5	349	601	623	617	581	294
23.52	323	618	589	598	595	297
23.54	309	631	599	654	570	271
23.56	330	589	600	559	595	281
23.58	327	609	561	591	567	287
23.6	354	579	561	605	546	251
23.62	353	563	552	561	530	281
23.64	310	563	566	562	605	297
23.66	322	602	549	544	597	283
23.68	300	613	537	598	566	298
23.7	336	614	594	573	553	276
23.72	323	599	575	644	532	284
23.74	363	588	601	625	526	265
23.76	323	640	566	610	561	271
23.78	343	605	588	537	559	251
23.8	335	600	590	562	566	261
23.82	319	603	558	594	544	313
23.84	312	575	582	628	562	275
23.86	304	582	604	598	553	265
23.88	350	590	629	582	594	266
23.9	337	617	580	601	551	265
23.92	328	585	551	609	570	262
23.94	325	596	577	600	555	300
23.96	371	616	624	621	523	278
23.98	337	543	596	610	569	277
24	334	563	559	604	568	294
24.02	326	557	581	616	545	286
24.04	340	570	575	601	593	277
24.06	389	600	580	594	599	295
24.08	317	582	583	589	583	273
24.1	335	585	551	567	565	298
24.12	338	610	563	598	537	293
24.14	357	581	586	549	533	273
24.16	343	538	578	548	545	284
24.18	318	604	553	575	580	276
24.2	335	601	563	568	626	296
24.22	312	628	570	564	592	299
24.24	358	576	585	547	618	252
24.26	347	612	547	523	571	290
24.28	321	599	585	584	588	287
24.3	304	608	584	565	557	274
24.32	306	595	596	579	563	302
24.34	364	605	595	592	566	306
24.36	349	569	617	610	612	267
24.38	338	589	594	576	579	284
24.4	324	586	577	608	508	289
24.42	366	594	616	597	566	276
24.44	359	567	554	609	557	242
24.46	331	581	587	601	530	259
24.48	339	585	556	590	547	245
24.5	359	604	541	605	578	281
24.52	368	595	567	577	569	264
24.54	344	609	549	617	537	315
24.56	334	622	582	570	606	269
24.58	346	592	581	592	558	268
24.6	336	589	578	572	525	305
24.62	327	596	540	586	531	277
24.64	324	541	577	582	568	295
24.66	335	617	560	594	542	315
24.68	343	581	570	565	549	289
24.7	317	596	563	585	569	262
24.72	308	581	609	615	566	303
24.74	320	622	590	590	517	287
24.76	335	573	595	620	574	283
24.78	331	585	548	582	540	285
24.8	348	565	566	592	540	293
24.82	326	603	563	569	547	250
24.84	329	598	588	562	529	299
24.86	322	606	574	538	555	291
24.88	319	606	583	582	576	269
24.9	355	650	583	568	548	282
24.92	350	580	621	586	563	294
24.94	348	605	562	574	572	277
24.96	343	597	582	563	561	328
24.98	338	589	575	566	558	276
25	327	604	602	550	571	266
25.02	319	592	551	601	574	292
25.04	315	593	581	556	557	267
25.06	319	576	560	577	557	292
25.08	338	545	593	568	584	264
25.1	337	575	521	584	563	309
25.12	307	613	552	567	589	281
25.14	334	571	605	586	553	255
25.16	324	588	604	545	519	311
25.18	324	605	548	557	562	263
25.2	297	564	540	534	560	290
25.22	337	563	593	546	588	286
25.24	322	601	602	579	545	279
25.26	302	580	603	548	585	283
25.28	284	565	590	603	552	277
25.3	305	598	580	613	582	294
25.32	344	620	545	536	583	298
25.34	327	610	610	604	609	297
25.36	351	627	643	583	584	282
25.38	342	618	628	579	595	300
25.4	345	618	694	516	644	330
25.42	353	691	724	550	628	257
25.44	356	692	711	587	596	254
25.46	319	627	679	588	560	294
25.48	347	628	659	578	551	287
25.5	329	616	597	585	554	272
25.52	318	602	582	583	616	260
25.54	328	598	594	600	602	262
25.56	343	642	602	603	529	296
25.58	350	608	621	556	555	279
25.6	352	588	527	583	538	291
25.62	354	592	531	547	530	267
25.64	320	546	555	589	550	278
25.66	335	584	534	599	535	252
25.68	330	581	554	553	500	264
25.7	326	568	565	593	534	273
25.72	314	586	538	574	560	297
25.74	320	583	597	611	536	289
25.76	344	559	556	570	520	289
25.78	325	584	577	559	553	283
25.8	324	610	579	551	558	271
25.82	319	555	587	596	557	275
25.84	328	562	544	594	554	283
25.86	321	525	570	586	499	275
25.88	332	534	543	573	539	278
25.9	318	594	527	543	559	279
25.92	324	540	527	581	527	275
25.94	328	544	540	555	499	275
25.96	340	571	527	576	523	289
25.98	310	583	566	592	570	252
26	348	574	568	571	571	284
26.02	348	604	556	574	521	294
26.04	350	592	536	574	568	269
26.06	344	536	574	579	560	275
26.08	341	530	530	587	574	277
26.1	338	577	592	544	515	285
26.12	316	578	565	582	505	266
26.14	337	598	597	504	522	276
26.16	336	526	522	550	531	251
26.18	338	571	572	591	541	282
26.2	341	570	544	599	514	257
26.22	335	541	550	551	563	261
26.24	349	608	552	547	583	258
26.26	343	553	527	576	540	249
26.28	336	604	540	586	582	303
26.3	331	587	516	585	570	284
26.32	352	583	535	585	554	262
26.34	318	565	573	595	572	245
26.36	322	622	558	572	532	276
26.38	329	570	590	569	540	293
26.4	352	570	533	556	597	289
26.42	321	615	568	571	543	289
26.44	323	601	554	578	506	267
26.46	292	596	555	592	555	240
26.48	333	610	535	591	532	305
26.5	331	579	547	563	554	286
26.52	309	607	515	560	514	282
26.54	296	574	524	570	534	262
26.56	312	584	515	543	550	263
26.58	298	560	542	571	552	256
26.6	323	562	540	604	532	302
26.62	304	580	544	579	536	289
26.64	324	553	544	529	556	287
26.66	335	561	517	557	526	273
26.68	334	608	534	532	563	260
26.7	291	573	530	589	515	283
26.72	323	594	529	519	519	280
26.74	345	575	509	570	490	281
26.76	339	564	543	532	543	264
26.78	307	543	569	536	569	259
26.8	324	567	521	579	560	258
26.82	329	577	541	554	533	300
26.84	307	581	535	553	558	268
26.86	331	561	549	547	564	251
26.88	318	545	605	521	564	265
26.9	326	553	571	556	518	297
26.92	327	563	587	552	489	261
26.94	293	529	544	536	556	275
26.96	324	523	549	565	519	248
26.98	330	556	542	543	524	280
27	356	559	555	548	510	248
27.02	330	544	504	524	500	290
27.04	342	610	558	513	553	262
27.06	278	561	543	543	506	268
27.08	296	529	541	582	519	272
27.1	303	529	571	550	540	296
27.12	291	590	524	536	508	258
27.14	329	529	572	555	521	267
27.16	339	566	527	529	551	266
27.18	323	556	521	551	554	252
27.2	303	544	560	517	558	283
27.22	330	532	543	523	532	287
27.24	278	607	550	529	515	288
27.26	331	544	526	543	550	281
27.28	340	570	580	587	508	263
27.3	320	566	512	568	532	266
27.32	334	545	568	510	501	304
27.34	337	566	521	579	482	261
27.36	312	561	545	542	504	283
27.38	338	538	536	565	504	260
27.4	297	591	554	565	523	271
27.42	310	530	560	549	536	247
27.44	290	561	537	523	521	259
27.46	328	526	550	536	530	264
27.48	336	521	487	544	552	270
27.5	321	522	514	531	538	277
27.52	303	515	523	580	578	276
27.54	314	593	549	481	511	263
27.56	290	559	522	517	511	244
27.58	308	524	495	537	501	252
27.6	312	511	535	535	511	250
27.62	322	511	540	584	546	230
27.64	339	522	541	573	500	251
27.66	338	525	523	539	559	272
27.68	287	557	576	554	522	251
27.7	313	544	528	540	554	242
27.72	317	570	520	579	544	231
27.74	292	567	569	519	513	263
27.76	305	528	534	596	565	279
27.78	315	548	539	584	564	264
27.8	303	530	542	563	553	261
27.82	322	570	500	515	516	271
27.84	323	572	522	546	539	280
27.86	334	527	548	590	549	269
27.88	305	552	511	558	558	259
27.9	303	533	569	549	558	263
27.92	316	558	503	527	499	261
27.94	321	540	512	548	532	274
27.96	316	543	501	537	482	279
27.98	326	567	501	565	546	269
28	321	513	517	552	566	270
28.02	347	533	506	523	544	260
28.04	330	589	490	539	539	268
28.06	314	579	541	564	539	279
28.08	334	545	532	568	510	286
28.1	300	504	566	554	558	286
28.12	292	556	534	560	501	252
28.14	354	548	547	578	506	264
28.16	321	587	540	534	499	267
28.18	332	576	515	537	524	278
28.2	317	566	539	558	538	270
28.22	298	544	593	512	527	267
28.24	300	588	530	531	528	298
28.26	339	583	521	559	530	266
28.28	304	553	554	569	515	245
28.3	318	584	562	559	536	275
28.32	304	578	563	549	532	262
28.34	315	567	539	534	536	257
28.36	324	530	532	569	554	288
28.38	311	518	510	580	502	280
28.4	303	549	567	539	513	260
28.42	325	540	537	539	565	272
28.44	295	561	541	530	540	247
28.46	291	574	549	543	555	244
28.48	278	534	544	511	517	281
28.5	322	573	486	563	505	255
28.52	322	538	509	583	518	285
28.54	310	535	541	536	516	266
28.56	326	557	542	543	568	278
28.58	353	516	496	540	546	254
28.6	289	538	500	487	538	259
28.62	313	528	554	538	518	274
28.64	333	489	526	537	493	281
28.66	302	500	539	509	515	282
28.68	299	520	528	517	552	278
28.7	303	555	516	493	481	293
28.72	319	544	516	554	536	290
28.74	311	567	521	543	510	271
28.76	328	549	535	564	545	273
28.78	301	556	529	533	573	255
28.8	333	551	493	546	513	263
28.82	334	532	535	516	550	255
28.84	293	531	533	495	559	253
28.86	298	519	566	532	509	273
28.88	310	583	538	564	553	273
28.9	339	562	518	536	544	265
28.92	339	530	531	524	517	274
28.94	308	505	499	590	538	283
28.96	281	554	508	551	530	273
28.98	329	551	500	525	534	267
29	321	568	493	511	564	269
29.02	323	533	495	543	555	282
29.04	340	537	522	556	528	263
29.06	331	531	545	557	516	289
29.08	313	570	513	566	523	257
29.1	317	551	500	531	505	262
29.12	320	550	534	526	557	284
29.14	304	523	555	522	574	274
29.16	332	525	562	538	576	293
29.18	311	529	537	557	570	291
29.2	333	567	500	529	557	272
29.22	306	546	533	548	537	260
29.24	318	544	512	530	560	268
29.26	322	528	561	541	568	272
29.28	328	563	520	561	538	260
29.3	350	516	512	566	520	264
29.32	342	557	513	571	597	271
29.34	350	545	522	538	538	264
29.36	327	581	562	548	519	262
29.38	331	517	566	548	549	259
29.4	324	541	552	542	571	279
29.42	319	497	542	539	544	278
29.44	328	535	515	548	537	292
29.46	336	521	547	549	605	265
29.48	347	560	512	505	553	255
29.5	365	534	497	508	562	251
29.52	355	511	508	525	599	258
29.54	346	560	543	471	597	277
29.56	383	589	532	576	551	274
29.58	357	566	545	584	558	272
29.6	352	550	516	577	585	251
29.62	339	564	523	534	660	273
29.64	337	548	552	564	596	284
29.66	376	559	563	569	632	284
29.68	334	566	531	599	641	255
29.7	379	518	537	577	629	265
29.72	357	573	514	564	619	350
29.74	364	575	568	534	635	293
29.76	366	547	575	558	716	278
29.78	381	563	531	559	662	283
29.8	382	574	538	564	703	283
29.82	374	541	506	588	692	290
29.84	370	565	523	579	713	289
29.86	380	573	556	581	675	261
29.88	335	624	534	542	721	273
29.9	400	584	587	574	780	285
29.92	364	545	573	624	778	293
29.94	340	544	592	597	734	326
29.96	339	591	550	595	781	313
29.98	375	608	617	604	764	301
30	371	581	562	609	822	321
30.02	382	596	573	633	832	324
30.04	359	599	602	659	801	312
30.06	350	571	595	649	796	278
30.08	355	619	642	694	838	304
30.1	399	651	583	704	806	330
30.12	374	664	609	662	838	349
30.14	363	645	593	675	850	374
30.16	354	680	614	761	900	357
30.18	348	647	631	722	940	343
30.2	414	717	636	760	914	370
30.22	369	727	627	777	935	374
30.24	379	747	659	827	943	420
30.26	372	786	711	896	1001	405
30.28	358	791	723	928	966	382
30.3	360	785	713	961	1061	401
30.32	366	792	722	958	1029	408
30.34	358	793	740	1201	1114	404
30.36	344	907	781	1250	1115	444
30.38	348	889	804	1383	1131	402
30.4	364	868	790	1412	1144	411
30.42	348	928	821	1497	1078	393
30.44	360	892	823	1576	1025	409
30.46	316	916	720	1449	1033	378
30.48	338	852	736	1342	971	353
30.5	327	843	740	1295	922	339
30.52	325	797	728	1209	797	311
30.54	312	779	699	1109	844	319
30.56	313	739	630	982	778	333
30.58	312	680	647	895	722	295
30.6	332	683	617	807	787	319
30.62	352	636	583	763	715	279
30.64	330	649	586	700	710	305
30.66	319	608	590	707	684	271
30.68	317	636	587	696	629	306
30.7	323	621	625	655	628	303
30.72	309	612	587	673	665	286
30.74	316	603	550	595	616	306
30.76	312	591	605	607	634	287
30.78	303	634	569	601	586	292
30.8	281	595	536	604	577	273
30.82	295	561	508	561	601	263
30.84	331	585	579	613	608	266
30.86	307	572	563	577	623	287
30.88	328	559	541	563	556	265
30.9	304	570	543	568	586	283
30.92	331	532	535	592	555	272
30.94	324	564	543	570	551	267
30.96	344	519	542	547	617	277
30.98	308	558	527	561	581	259
31	283	548	570	565	532	285
31.02	340	521	507	512	536	279
31.04	359	520	534	527	552	267
31.06	339	556	549	574	558	287
31.08	345	524	521	548	528	267
31.1	337	565	558	599	541	281
31.12	314	545	552	555	515	289
31.14	354	522	570	567	561	273
31.16	333	546	522	548	578	271
31.18	298	555	553	504	598	288
31.2	305	544	542	553	555	262
31.22	344	538	523	553	538	257
31.24	306	545	524	573	559	282
31.26	320	526	556	601	527	276
31.28	310	555	563	535	537	280
31.3	296	571	576	582	603	279
31.32	294	561	561	552	578	282
31.34	298	554	503	604	613	288
31.36	288	533	567	605	581	295
31.38	293	548	558	613	568	270
31.4	283	593	558	633	558	250
31.42	313	601	568	611	591	281
31.44	311	614	527	598	572	295
31.46	305	593	584	617	555	312
31.48	342	592	562	635	538	303
31.5	305	610	577	688	589	309
31.52	312	629	633	717	618	313
31.54	343	640	631	690	660	318
31.56	308	620	679	756	642	326
31.58	323	647	698	803	694	342
31.6	305	698	723	855	672	347
31.62	310	681	671	888	690	394
31.64	318	715	787	974	759	339
31.66	324	696	798	1031	738	383
31.68	309	794	775	1053	715	389
31.7	324	787	809	1086	781	361
31.72	288	788	808	991	745	368
31.74	286	760	785	957	737	372
31.76	336	822	798	924	717	374
31.78	309	811	737	919	751	335
31.8	290	768	766	822	692	325
31.82	327	824	757	752	678	351
31.84	298	769	675	685	660	328
31.86	291	734	604	680	650	315
31.88	286	675	634	654	636	319
31.9	284	671	579	629	630	314
31.92	302	621	627	648	600	303
31.94	310	626	589	630	571	270
31.96	286	599	603	596	581	287
31.98	308	595	565	596	549	241
32	316	582	540	558	527	276
32.02	293	563	522	541	547	263
32.04	306	546	556	593	570	274
32.06	306	530	525	475	528	257
32.08	275	480	543	539	534	254
32.1	307	518	539	519	583	271
32.12	271	542	536	522	532	231
32.14	278	534	550	519	498	245
32.16	281	505	512	551	493	246
32.18	282	531	507	510	540	271
32.2	276	495	483	503	574	266
32.22	287	507	544	538	502	233
32.24	268	513	544	490	527	263
32.26	288	496	505	554	487	272
32.28	283	493	514	538	509	246
32.3	278	514	463	525	535	274
32.32	257	546	501	491	504	256
32.34	270	471	514	507	498	255
32.36	239	501	519	486	468	254
32.38	287	511	478	499	502	244
32.4	280	481	482	509	506	259
32.42	279	506	489	525	523	232
32.44	265	545	505	497	539	256
32.46	283	523	487	560	525	227
32.48	280	490	505	488	532	225
32.5	284	506	464	486	540	236
32.52	301	477	502	526	463	258
32.54	296	506	468	478	489	295
32.56	246	514	474	524	503	247
32.58	279	548	452	490	468	234
32.6	261	472	475	496	528	223
32.62	252	501	444	488	491	232
32.64	267	487	478	466	503	260
32.66	291	490	465	503	531	267
32.68	277	528	474	510	503	236
32.7	283	491	505	502	480	250
32.72	257	515	501	500	486	233
32.74	283	521	502	526	453	265
32.76	268	536	497	455	517	244
32.78	261	539	495	503	509	238
32.8	293	492	452	524	504	251
32.82	296	503	493	488	495	232
32.84	256	535	463	464	496	230
32.86	281	524	502	476	456	229
32.88	280	478	480	475	440	232
32.9	260	507	494	488	502	254
32.92	307	506	515	526	471	215
32.94	279	494	466	503	481	239
32.96	260	457	487	461	462	252
32.98	286	501	487	482	456	237
33	256	449	476	516	484	239
33.02	294	499	487	502	482	232
33.04	269	490	465	463	499	239
33.06	278	479	515	486	538	226
33.08	275	510	471	471	484	242
33.1	294	516	492	473	482	228
33.12	273	504	474	491	470	226
33.14	272	494	483	505	494	236
33.16	265	492	487	505	456	257
33.18	276	504	473	515	474	253
33.2	292	438	482	490	488	235
33.22	258	493	508	480	500	249
33.24	239	489	500	499	485	260
33.26	237	507	462	515	446	263
33.28	242	492	471	515	474	255
33.3	245	501	496	473	454	276
33.32	265	536	533	514	541	221
33.34	260	541	507	477	502	259
33.36	263	568	453	498	543	258
33.38	244	523	461	512	484	275
33.4	252	487	475	504	504	269
33.42	267	485	459	487	491	264
33.44	246	505	506	546	504	248
33.46	254	536	481	465	504	247
33.48	273	523	498	523	446	273
33.5	285	495	500	472	494	216
33.52	258	517	500	525	518	267
33.54	279	535	507	520	472	250
33.56	288	450	491	530	501	228
33.58	273	508	517	551	474	245
33.6	286	547	504	506	503	278
33.62	250	503	506	477	465	259
33.64	274	519	485	489	470	243
33.66	255	526	489	516	444	267
33.68	257	518	472	484	483	244
33.7	262	558	465	494	458	262
33.72	261	519	474	471	499	254
33.74	215	485	507	491	453	255
33.76	261	521	485	517	481	243
33.78	247	519	491	479	474	248
33.8	276	439	481	489	471	245
33.82	297	501	417	478	474	254
33.84	267	503	456	457	466	273
33.86	255	500	524	476	483	234
33.88	253	496	522	463	450	248
33.9	256	497	497	451	472	238
33.92	251	493	463	531	454	262
33.94	280	518	459	464	460	274
33.96	254	516	472	452	494	233
33.98	258	500	491	494	454	212
34	258	527	469	478	441	229
34.02	256	505	462	476	487	235
34.04	271	476	481	477	437	216
34.06	220	487	462	491	459	226
34.08	273	464	468	475	451	238
34.1	277	481	471	444	439	253
34.12	250	473	504	509	460	254
34.14	259	494	435	519	448	224
34.16	267	482	471	465	451	228
34.18	230	464	473	488	495	263
34.2	260	514	497	479	447	238
34.22	255	485	457	490	478	243
34.24	281	495	468	495	476	255
34.26	264	512	480	534	494	212
34.28	282	447	485	460	461	226
34.3	261	511	490	487	456	246
34.32	262	532	455	461	489	231
34.34	243	515	491	447	453	259
34.36	242	514	472	487	487	235
34.38	265	481	502	499	471	269
34.4	264	495	466	479	463	247
34.42	247	462	482	455	465	248
34.44	252	451	483	479	459	249
34.46	278	473	478	486	485	223
34.48	251	452	465	497	485	201
34.5	236	469	449	495	440	213
34.52	267	453	495	491	469	245
34.54	256	492	498	482	445	231
34.56	259	466	470	469	456	242
34.58	240	493	463	450	452	193
34.6	252	542	477	497	460	220
34.62	260	465	456	500	457	230
34.64	274	455	502	491	480	209
34.66	243	528	453	478	462	212
34.68	267	485	495	525	476	248
34.7	260	463	489	500	454	242
34.72	246	482	432	491	468	228
34.74	250	477	463	447	478	222
34.76	236	507	504	472	451	267
34.78	289	495	481	508	502	239
34.8	251	484	510	507	496	217
34.82	279	484	484	488	492	233
34.84	260	484	473	465	498	239
34.86	276	476	425	496	497	245
34.88	254	459	479	490	483	257
34.9	241	508	490	499	487	218
34.92	253	491	476	467	508	256
34.94	258	521	505	472	481	273
34.96	247	519	491	474	477	244
34.98	257	550	507	512	526	265
35	246	537	525	471	479	282
35.02	238	529	498	522	507	278
35.04	267	487	474	514	480	291
35.06	256	508	510	529	511	291
35.08	248	520	499	544	513	282
35.1	255	522	520	536	486	306
35.12	227	517	549	489	519	309
35.14	237	471	545	529	482	289
35.16	246	514	526	530	499	288
35.18	275	500	525	539	473	314
35.2	241	537	522	574	496	314
35.22	260	524	527	510	483	291
35.24	240	500	522	517	484	284
35.26	252	524	538	534	542	253
35.28	259	496	517	487	472	293
35.3	255	462	535	479	481	296
35.32	269	515	515	514	481	269
35.34	277	523	524	526	469	251
35.36	231	489	495	507	481	244
35.38	257	524	463	495	464	279
35.4	227	470	489	539	456	250
35.42	240	471	435	479	514	267
35.44	261	506	491	524	475	260
35.46	248	499	469	505	480	217
35.48	260	478	500	444	480	220
35.5	258	504	452	452	455	217
35.52	238	498	498	472	491	263
35.54	240	487	486	426	477	256
35.56	244	469	447	507	451	252
35.58	252	486	470	500	463	245
35.6	273	463	477	501	488	252
35.62	229	473	484	492	442	222
35.64	221	471	481	499	456	252
35.66	257	490	483	467	456	258
35.68	249	497	490	473	407	248
35.7	212	446	484	465	489	248
35.72	233	476	489	494	485	244
35.74	224	457	493	479	479	237
35.76	227	458	499	506	448	234
35.78	221	501	479	452	423	220
35.8	226	508	420	451	421	229
35.82	235	474	482	491	424	221
35.84	276	459	446	436	488	229
35.86	236	462	481	493	493	222
35.88	283	487	469	471	462	228
35.9	225	478	467	440	466	269
35.92	237	478	442	437	452	260
35.94	243	501	441	439	414	214
35.96	266	499	457	450	461	220
35.98	247	474	447	464	466	224
36	231	440	493	456	429	213
36.02	255	473	498	469	424	243
36.04	237	488	463	455	467	242
36.06	246	447	483	461	525	239
36.08	240	474	457	477	485	229
36.1	234	518	497	482	436	216
36.12	248	533	460	484	453	233
36.14	231	508	481	496	457	213
36.16	235	492	470	489	450	218
36.18	229	533	451	515	503	230
36.2	254	534	492	549	501	213
36.22	249	498	474	496	460	234
36.24	227	498	448	478	438	236
36.26	239	472	465	451	451	205
36.28	231	496	423	487	438	234
36.3	232	478	448	459	439	225
36.32	231	426	483	505	450	218
36.34	241	450	446	465	422	228
36.36	245	414	467	447	441	236
36.38	230	462	470	391	429	236
36.4	249	450	475	454	436	225
36.42	243	459	465	445	445	219
36.44	260	470	419	473	414	214
36.46	245	467	461	450	483	206
36.48	256	446	464	440	444	225
36.5	243	452	456	423	463	231
36.52	244	484	445	443	450	228
36.54	244	478	459	418	460	254
36.56	260	435	485	440	454	232
36.58	247	430	499	447	449	227
36.6	258	437	473	464	451	256
36.62	246	447	495	479	451	240
36.64	212	458	508	484	440	229
36.66	232	459	502	445	476	219
36.68	244	463	427	469	477	219
36.7	274	450	469	445	437	225
36.72	245	465	459	492	460	241
36.74	250	465	462	437	454	217
36.76	264	435	443	443	473	213
36.78	257	464	470	443	484	216
36.8	267	490	447	456	443	238
36.82	262	480	464	468	434	249
36.84	243	402	437	476	451	223
36.86	248	424	446	455	472	224
36.88	235	459	426	473	457	212
36.9	260	449	466	467	456	215
36.92	264	475	470	458	428	231
36.94	227	461	463	497	425	202
36.96	275	448	401	433	419	224
36.98	239	490	426	458	431	202
37	230	476	442	438	464	224
37.02	226	432	461	455	457	223
37.04	239	441	465	485	458	221
37.06	253	485	463	433	418	237
37.08	268	492	481	407	476	233
37.1	262	453	453	432	460	219
37.12	238	483	437	439	484	199
37.14	253	445	482	471	469	212
37.16	252	430	435	490	425	224
37.18	247	488	453	471	458	244
37.2	236	476	428	446	478	260
37.22	245	467	418	503	454	262
37.24	245	457	459	478	447	208
37.26	235	467	463	432	448	246
37.28	265	429	480	428	460	216
37.3	265	440	438	474	476	216
37.32	255	474	499	469	444	217
37.34	252	445	452	493	473	217
37.36	226	464	447	481	453	254
37.38	225	464	459	460	464	233
37.4	260	477	500	442	459	219
37.42	243	481	490	484	474	266
37.44	234	450	446	478	459	222
37.46	219	450	450	502	482	233
37.48	221	464	439	481	418	240
37.5	222	483	430	416	458	228
37.52	236	506	464	470	475	216
37.54	230	471	469	460	484	198
37.56	244	446	479	454	440	197
37.58	224	448	476	457	443	205
37.6	232	466	465	437	465	223
37.62	253	465	477	474	428	224
37.64	246	467	476	448	456	198
37.66	246	459	457	458	425	231
37.68	258	452	420	483	441	232
37.7	252	496	464	448	479	238
37.72	250	456	469	473	431	221
37.74	240	436	446	468	472	229
37.76	239	443	451	471	482	202
37.78	233	505	499	454	474	197
37.8	235	465	474	453	456	209
37.82	266	486	469	473	454	223
37.84	236	438	442	471	479	229
37.86	235	466	457	445	460	204
37.88	236	456	475	448	458	229
37.9	260	493	473	471	457	210
37.92	225	442	471	510	481	252
37.94	231	492	471	510	414	236
37.96	239	456	475	455	486	237
37.98	250	507	489	467	396	208
38	242	467	478	476	497	206
38.02	221	478	525	483	428	254
38.04	252	507	475	500	446	219
38.06	256	498	496	516	444	223
38.08	243	488	459	556	469	229
38.1	240	481	478	531	503	247
38.12	231	474	481	506	478	220
38.14	252	482	508	545	492	204
38.16	240	482	523	565	493	271
38.18	268	483	518	563	485	263
38.2	234	498	561	644	501	300
38.22	262	494	582	639	535	290
38.24	253	500	580	679	551	269
38.26	240	537	599	702	583	298
38.28	255	531	640	780	583	329
38.3	243	543	690	791	562	316
38.32	264	583	743	839	607	328
38.34	265	609	770	920	657	355
38.36	263	601	717	969	626	343
38.38	273	575	801	1011	599	330
38.4	251	635	784	977	647	344
38.42	260	616	774	843	594	344
38.44	239	629	687	922	580	339
38.46	228	588	707	886	606	273
38.48	268	593	635	818	541	291
38.5	265	558	666	706	552	276
38.52	289	520	646	707	500	292
38.54	292	555	608	672	498	263
38.56	258	549	577	606	501	251
38.58	303	497	545	620	482	223
38.6	296	520	536	533	480	262
38.62	278	494	490	509	453	230
38.64	309	482	511	554	484	239
38.66	280	458	483	536	445	254
38.68	286	461	475	532	469	241
38.7	288	467	493	486	455	242
38.72	303	491	500	485	465	226
38.74	267	470	516	513	461	243
38.76	251	481	502	530	440	223
38.78	255	432	470	484	463	218
38.8	249	472	459	473	459	216
38.82	265	406	449	442	488	209
38.84	248	451	460	442	483	208
38.86	249	472	462	472	441	201
38.88	223	459	458	467	473	202
38.9	218	466	448	432	432	196
38.92	238	479	471	444	466	215
38.94	208	460	490	450	452	207
38.96	196	439	467	524	433	213
38.98	196	475	451	500	490	200
39	232	493	444	450	472	206
39.02	224	425	454	423	442	233
39.04	202	449	480	422	452	214
39.06	214	446	478	456	467	218
39.08	228	455	463	495	446	215
39.1	218	467	465	481	422	220
39.12	221	440	434	460	449	209
39.14	211	477	422	425	438	185
39.16	231	445	468	448	426	192
39.18	226	494	472	433	431	220
39.2	207	465	493	423	432	215
39.22	229	535	489	465	435	212
39.24	240	489	480	470	438	194
39.26	232	524	485	460	420	190
39.28	212	525	480	456	422	221
39.3	215	560	475	465	420	211
39.32	233	620	475	470	431	239
39.34	232	663	470	448	434	186
39.36	240	631	435	465	434	229
39.38	232	642	440	455	440	213
39.4	218	655	454	465	460	234
39.42	212	673	465	470	455	203
39.44	223	646	430	475	455	189
39.46	245	631	454	478	460	205
39.48	207	546	465	480	465	229
39.5	201	507	463	480	475	230
39.52	212	473	469	482	441	239
39.54	230	487	460	455	428	220
39.56	226	434	408	448	413	203
39.58	207	435	471	465	482	226
39.6	202	429	443	460	450	215
39.62	225	484	470	431	404	208
39.64	228	475	447	456	440	220
39.66	221	451	440	418	433	199
39.68	201	424	452	443	447	224
39.7	204	481	429	417	449	202
39.72	223	447	454	456	442	201
39.74	198	449	424	435	429	194
39.76	240	450	452	451	450	222
39.78	213	454	457	456	420	205
39.8	209	456	442	463	430	214
39.82	234	481	424	433	425	197
39.84	232	464	454	437	433	199
39.86	236	513	459	416	440	227
39.88	247	470	416	457	445	216
39.9	233	433	432	416	434	208
39.92	229	462	467	451	476	190
39.94	246	481	427	454	433	217
39.96	220	501	472	454	456	211
39.98	209	436	436	452	432	206
40	202	493	451	440	460	206
40.02	192	471	437	459	434	211
40.04	214	422	440	437	407	192
40.06	213	445	491	430	441	212
40.08	226	464	418	426	451	205
40.1	215	432	457	427	429	194
40.12	226	444	438	414	437	200
40.14	211	474	440	441	419	179
40.16	231	469	449	470	450	196
40.18	209	446	430	426	426	210
40.2	200	465	457	433	390	211
40.22	228	444	403	440	402	227
40.24	185	445	425	459	416	213
40.26	233	476	437	438	398	239
40.28	220	451	480	453	430	203
40.3	227	453	470	404	405	208
40.32	201	452	468	446	442	199
40.34	218	433	463	450	441	198
40.36	224	442	438	455	447	204
40.38	234	441	418	488	474	193
40.4	216	453	438	475	451	194
40.42	219	412	440	484	421	192
40.44	212	450	455	448	442	195
40.46	203	468	420	410	426	199
40.48	196	450	393	458	427	208
40.5	231	452	460	388	433	222
40.52	238	408	444	447	422	181
40.54	208	424	441	432	441	208
40.56	217	454	460	414	473	211
40.58	212	427	412	435	462	209
40.6	242	440	450	451	465	211
40.62	212	446	437	426	426	192
40.64	203	403	465	430	422	199
40.66	223	442	466	406	400	206
40.68	216	413	451	410	418	203
40.7	226	471	407	435	416	226
40.72	223	431	429	441	424	216
40.74	209	467	473	461	464	195
40.76	238	453	473	400	430	212
40.78	254	450	453	414	413	204
40.8	213	423	438	449	442	199
40.82	213	422	472	456	419	204
40.84	220	452	440	420	456	200
40.86	208	426	436	483	430	222
40.88	240	459	473	458	434	218
40.9	207	447	446	454	416	178
40.92	225	418	476	387	406	205
40.94	205	431	436	425	397	179
40.96	225	402	432	444	434	188
40.98	204	452	460	427	448	186
41	224	453	454	449	422	219
41.02	236	471	453	440	382	224
41.04	245	440	411	441	438	199
41.06	224	440	453	419	387	199
41.08	212	469	435	449	435	225
41.1	209	469	431	438	418	223
41.12	216	443	429	457	458	178
41.14	216	437	467	410	429	236
41.16	224	427	436	432	445	233
41.18	223	435	457	455	441	239
41.2	218	462	464	430	476	249
41.22	210	456	464	475	461	223
41.24	222	479	511	431	447	225
41.26	207	455	450	445	444	209
41.28	205	432	429	439	416	196
41.3	241	460	432	468	421	224
41.32	194	457	455	427	422	206
41.34	229	452	422	422	416	243
41.36	219	446	408	433	420	227
41.38	216	449	441	460	396	208
41.4	208	483	428	435	411	221
41.42	227	431	440	403	426	239
41.44	215	424	458	418	396	201
41.46	184	450	438	412	417	210
41.48	216	433	426	459	412	226
41.5	204	462	413	446	451	198
41.52	204	469	445	430	409	192
41.54	198	428	453	457	428	227
41.56	224	437	467	493	441	205
41.58	213	460	419	425	438	191
41.6	223	450	423	452	440	216
41.62	207	469	455	420	402	200
41.64	226	473	470	444	410	197
41.66	214	455	475	436	453	212
41.68	217	467	468	442	420	226
41.7	224	450	453	447	488	215
41.72	185	468	436	427	462	192
41.74	210	485	427	428	435	192
41.76	210	422	459	464	450	186
41.78	215	413	432	452	460	213
41.8	183	440	457	436	459	195
41.82	221	456	436	441	451	183
41.84	195	458	454	412	444	212
41.86	213	471	453	452	410	210
41.88	196	494	431	438	416	207
41.9	209	445	468	451	499	215
41.92	215	451	460	448	454	232
41.94	199	472	457	461	462	222
41.96	192	423	448	475	458	226
41.98	223	467	474	440	435	218
42	206	452	444	454	450	207
42.02	205	436	434	444	435	212
42.04	224	454	439	412	425	204
42.06	215	465	408	450	439	228
42.08	241	445	449	442	418	215
42.1	249	453	466	443	427	216
42.12	241	440	498	469	458	234
42.14	242	432	473	488	449	235
42.16	246	504	483	506	502	261
42.18	273	500	502	483	465	249
42.2	284	503	510	493	504	266
42.22	260	514	550	519	487	255
42.24	270	529	526	528	563	238
42.26	249	574	537	532	555	271
42.28	269	528	528	587	532	240
42.3	262	542	594	598	610	241
42.32	271	574	530	575	572	253
42.34	268	563	522	557	535	265
42.36	252	522	503	544	515	276
42.38	267	561	504	512	520	259
42.4	258	573	478	584	532	246
42.42	274	566	505	518	520	251
42.44	250	582	541	526	519	249
42.46	268	568	543	543	457	241
42.48	249	548	540	531	502	246
42.5	256	555	557	577	500	249
42.52	248	537	521	554	534	288
42.54	298	577	522	515	527	267
42.56	261	560	533	510	528	253
42.58	271	529	554	566	504	278
42.6	259	574	593	565	532	254
42.62	275	526	577	531	510	239
42.64	286	519	530	541	560	251
42.66	249	588	535	542	567	289
42.68	254	546	548	506	505	274
42.7	274	569	554	537	540	241
42.72	237	583	544	534	561	289
42.74	235	559	555	504	523	267
42.76	274	534	560	561	499	301
42.78	258	539	543	540	503	250
42.8	254	542	573	518	519	256
42.82	282	525	537	547	491	268
42.84	260	513	530	552	522	272
42.86	275	546	557	553	539	278
42.88	241	578	534	525	524	311
42.9	271	547	590	542	550	271
42.92	259	524	549	528	537	265
42.94	285	558	524	551	552	261
42.96	263	604	547	520	540	274
42.98	275	574	593	561	558	268
43	289	547	541	584	534	259
43.02	257	527	513	594	573	294
43.04	249	573	557	594	526	252
43.06	256	540	516	574	542	273
43.08	240	578	540	521	528	274
43.1	308	537	504	561	507	300
43.12	334	618	550	541	535	311
43.14	301	614	592	577	552	286
43.16	327	590	553	597	552	292
43.18	338	546	548	582	566	281
43.2	395	582	596	582	531	262
43.22	384	644	612	586	571	283
43.24	386	599	613	579	591	286
43.26	423	622	651	626	624	331
43.28	478	690	667	695	652	329
43.3	490	624	665	691	669	347
43.32	517	697	744	706	722	337
43.34	497	810	777	754	810	359
43.36	575	819	817	797	863	384
43.38	610	821	878	886	950	447
43.4	613	879	968	916	966	431
43.42	676	912	982	968	1018	488
43.44	788	938	981	1056	1059	488
43.46	924	1033	1021	1085	1167	533
43.48	1097	1135	1093	1152	1288	601
43.5	1450	1128	1221	1171	1360	581
43.52	2000	1264	1236	1260	1393	656
43.54	2934	1348	1323	1328	1398	747
43.56	3990	1440	1478	1431	1507	887
43.58	5058	1564	1693	1615	1826	1165
43.6	6006	1804	1919	1893	1982	1539
43.62	7631	2082	2492	2284	2456	2089
43.64	9924	2442	3360	2940	3149	3188
43.66	12991	3087	4752	4117	4424	4667
43.68	15603	4686	7666	6193	6766	6322
43.7	16640	6967	11360	8858	9543	7463
43.72	15292	10550	14296	11198	12352	8336
43.74	11784	14146	15328	12878	14265	9338
43.76	8728	17430	16246	14292	16326	10683
43.78	7750	19560	18502	17961	19615	12238
43.8	7923	22557	21748	23225	24611	13710
43.82	7565	26559	24291	29610	29581	14572
43.84	6421	30325	25710	33653	31435	13719
43.86	4027	32131	24138	33128	27031	10561
43.88	2069	30057	20103	26375	18963	7774
43.9	1119	23780	14862	18015	13354	6388
43.92	807	16817	11820	14414	13249	6044
43.94	687	14627	11110	14835	14171	6145
43.96	585	14536	10657	15600	13514	5051
43.98	509	13765	9132	14175	10233	3237
44	494	11406	6614	9405	5489	1649
44.02	461	7239	3713	4739	2746	1031
44.04	458	3892	1975	2585	1874	791
44.06	344	2268	1524	1695	1427	699
44.08	385	1800	1320	1492	1295	606
44.1	348	1448	1114	1383	1189	561
44.12	329	1359	1067	1219	1047	549
44.14	316	1305	1002	1107	933	490
44.16	327	1150	925	1087	860	408
44.18	343	1009	796	903	797	404
44.2	291	955	808	859	763	386
44.22	296	833	778	818	710	369
44.24	321	822	693	825	684	367
44.26	301	766	653	785	680	305
44.28	317	753	601	688	647	317
44.3	312	709	667	685	608	309
44.32	266	656	592	626	616	291
44.34	294	619	592	594	603	261
44.36	271	596	565	602	577	270
44.38	271	661	589	582	587	296
44.4	258	605	575	550	552	279
44.42	277	594	552	567	571	272
44.44	232	577	559	590	574	266
44.46	261	576	511	605	568	268
44.48	255	557	569	554	565	264
44.5	220	607	535	565	529	263
44.52	246	553	496	485	535	250
44.54	229	548	526	532	528	246
44.56	245	547	522	518	544	251
44.58	246	571	534	480	513	265
44.6	243	551	491	533	482	292
44.62	244	551	508	515	491	243
44.64	245	536	521	529	534	224
44.66	227	535	544	501	500	253
44.68	234	550	507	514	456	269
44.7	257	538	503	565	490	233
44.72	264	527	501	546	537	228
44.74	247	524	471	547	498	242
44.76	253	515	468	461	544	237
44.78	243	484	521	521	505	235
44.8	243	533	506	501	486	247
44.82	234	510	482	522	491	234
44.84	257	534	483	490	486	204
44.86	233	493	440	462	518	241
44.88	225	454	483	546	494	240
44.9	226	496	458	570	516	257
44.92	233	499	464	503	522	241
44.94	246	512	463	500	511	227
44.96	252	524	483	483	509	217
44.98	220	531	441	463	480	235
45	222	474	494	500	469	239
45.02	258	493	468	553	543	230
45.04	258	480	479	486	486	227
45.06	246	527	487	503	478	248
45.08	243	490	453	458	439	228
45.1	207	475	480	482	474	231
45.12	223	485	450	500	474	234
45.14	229	510	513	475	493	225
45.16	251	483	487	495	465	213
45.18	268	495	438	501	455	243
45.2	237	497	478	513	436	217
45.22	232	456	470	467	463	245
45.24	207	460	509	487	477	222
45.26	229	468	450	490	454	211
45.28	213	487	448	455	462	216
45.3	227	481	461	457	460	239
45.32	241	490	471	455	468	255
45.34	240	487	489	480	479	236
45.36	215	498	434	447	508	247
45.38	231	483	472	508	473	229
45.4	240	468	458	448	481	232
45.42	230	482	466	453	447	219
45.44	237	475	470	460	457	236
45.46	238	455	492	515	495	207
45.48	234	497	476	485	520	199
45.5	238	482	502	441	452	246
45.52	229	481	479	475	470	238
45.54	217	464	437	471	448	222
45.56	207	443	434	462	442	229
45.58	212	482	484	454	447	220
45.6	235	457	502	494	417	214
45.62	209	471	496	459	451	247
45.64	237	450	469	469	489	236
45.66	240	439	468	451	458	226
45.68	234	471	453	500	475	212
45.7	238	466	432	503	461	233
45.72	226	448	442	474	463	215
45.74	224	489	496	506	476	257
45.76	203	481	476	470	463	238
45.78	228	461	522	452	428	250
45.8	220	446	471	473	450	242
45.82	220	484	474	482	456	234
45.84	230	493	482	489	476	239
45.86	229	479	467	468	468	245
45.88	217	472	469	487	468	242
45.9	225	434	487	497	458	216
45.92	204	446	470	480	472	242
45.94	235	488	469	475	455	238
45.96	199	471	438	472	461	221
45.98	214	469	447	438	470	247
46	215	478	449	464	454	246
46.02	213	485	486	469	425	229
46.04	227	489	478	469	439	208
46.06	207	460	461	429	468	196
46.08	220	471	462	456	430	232
46.1	216	493	454	480	417	217
46.12	201	486	455	470	446	215
46.14	225	433	433	451	440	210
46.16	237	455	420	456	449	207
46.18	216	454	423	466	448	231
46.2	210	470	424	459	433	216
46.22	197	473	476	437	461	200
46.24	191	437	436	469	445	200
46.26	213	474	428	426	452	216
46.28	212	430	404	460	436	185
46.3	216	467	443	418	468	186
46.32	220	462	442	457	403	221
46.34	216	443	463	461	454	219
46.36	242	441	460	457	406	198
46.38	234	439	400	454	401	198
46.4	216	467	407	416	420	196
46.42	224	461	420	413	419	226
46.44	243	461	434	441	431	208
46.46	249	467	449	445	422	211
46.48	219	460	455	439	479	192
46.5	234	472	454	439	417	181
46.52	225	433	459	449	456	202
46.54	201	445	437	414	457	215
46.56	225	450	484	459	448	220
46.58	216	433	458	465	467	214
46.6	223	426	420	437	449	207
46.62	228	460	427	458	430	209
46.64	194	421	423	446	441	189
46.66	193	426	441	436	434	219
46.68	213	433	434	419	439	206
46.7	214	447	437	448	432	203
46.72	211	454	442	438	457	185
46.74	220	430	431	445	454	195
46.76	221	488	450	430	454	216
46.78	229	461	429	463	439	243
46.8	220	463	420	430	422	202
46.82	201	443	455	488	446	174
46.84	214	474	456	416	421	217
46.86	211	443	414	430	455	200
46.88	217	439	401	464	431	210
46.9	222	433	402	406	444	206
46.92	188	409	409	442	400	213
46.94	230	451	425	427	437	201
46.96	218	459	452	384	412	191
46.98	203	483	434	422	442	204
47	213	430	426	436	440	190
47.02	197	424	439	475	429	208
47.04	214	408	458	413	436	217
47.06	192	390	442	416	426	221
47.08	198	432	391	415	422	213
47.1	202	433	423	411	429	212
47.12	216	451	430	463	440	216
47.14	199	443	439	447	448	196
47.16	190	466	454	466	431	213
47.18	214	416	443	424	422	207
47.2	213	439	443	434	426	232
47.22	212	446	456	465	408	205
47.24	208	414	449	470	427	208
47.26	202	471	411	422	436	214
47.28	206	445	430	399	453	230
47.3	201	411	445	486	426	191
47.32	204	435	429	455	421	182
47.34	217	462	480	461	449	196
47.36	215	454	425	441	467	220
47.38	223	505	471	462	445	234
47.4	200	473	475	438	492	229
47.42	167	499	454	511	431	193
47.44	198	476	445	527	426	210
47.46	208	437	436	460	423	214
47.48	207	424	453	469	437	207
47.5	207	460	420	473	414	184
47.52	232	418	448	448	451	242
47.54	218	437	444	401	423	228
47.56	190	437	413	395	433	199
47.58	184	427	447	420	414	205
47.6	204	434	405	411	423	170
47.62	210	425	425	420	435	185
47.64	189	407	449	456	424	208
47.66	191	412	431	403	420	204
47.68	216	459	402	439	383	188
47.7	221	428	390	435	454	198
47.72	215	424	402	416	421	189
47.74	186	440	408	412	413	202
47.76	219	444	444	420	409	206
47.78	212	402	425	420	446	196
47.8	189	415	422	461	435	200
47.82	215	396	449	456	419	199
47.84	232	407	447	441	420	178
47.86	204	429	420	449	435	193
47.88	207	425	446	401	461	186
47.9	188	386	418	441	440	177
47.92	186	425	410	417	426	199
47.94	192	451	439	440	428	186
47.96	209	419	454	445	460	194
47.98	207	454	433	402	457	209
48	188	464	421	429	437	167
48.02	192	447	427	406	426	193
48.04	190	438	441	461	472	217
48.06	194	441	418	493	430	207
48.08	195	404	445	465	404	196
48.1	219	454	454	435	400	198
48.12	214	405	447	441	380	186
48.14	196	445	445	424	425	186
48.16	204	430	435	421	431	214
48.18	198	427	436	429	434	185
48.2	206	421	417	407	424	222
48.22	194	441	400	408	440	209
48.24	199	418	450	408	466	199
48.26	221	444	404	415	409	203
48.28	187	430	402	410	442	202
48.3	198	430	426	391	439	217
48.32	198	456	408	405	436	189
48.34	205	427	387	432	409	190
48.36	177	415	430	406	398	226
48.38	218	415	415	416	424	201
48.4	203	388	417	433	404	210
48.42	200	392	413	418	406	205
48.44	188	403	425	412	411	198
48.46	194	405	419	394	396	188
48.48	214	410	420	439	424	197
48.5	206	411	424	430	400	217
48.52	219	451	455	414	409	212
48.54	216	448	437	455	379	202
48.56	189	431	475	431	413	211
48.58	204	448	440	421	409	183
48.6	228	414	410	433	412	194
48.62	195	426	415	443	447	213
48.64	195	399	421	432	427	198
48.66	189	412	397	442	409	229
48.68	152	398	410	414	399	206
48.7	203	446	457	423	405	219
48.72	189	391	435	438	402	205
48.74	219	421	440	443	411	192
48.76	201	437	412	418	443	217
48.78	184	449	419	427	421	199
48.8	184	397	420	419	421	200
48.82	180	445	403	425	420	193
48.84	204	426	388	408	410	203
48.86	202	428	436	457	411	225
48.88	192	419	424	463	410	184
48.9	200	408	425	422	400	188
48.92	191	453	474	410	375	190
48.94	186	443	414	394	398	212
48.96	208	402	417	416	404	194
48.98	224	384	418	429	407	184
49	190	391	429	411	413	219
49.02	172	384	443	435	409	186
49.04	176	414	406	392	399	177
49.06	189	364	420	406	418	198
49.08	229	394	442	429	406	213
49.1	180	376	437	396	406	192
49.12	176	364	378	390	419	210
49.14	193	398	407	433	414	180
49.16	187	382	417	450	418	202
49.18	201	416	394	427	417	195
49.2	180	365	396	408	456	209
49.22	207	394	391	397	404	209
49.24	184	411	416	401	371	166
49.26	155	441	409	395	376	224
49.28	217	398	422	416	411	175
49.3	217	409	431	401	407	216
49.32	217	420	383	405	397	200
49.34	203	407	394	414	405	213
49.36	183	450	385	448	416	205
49.38	181	428	413	421	431	196
49.4	190	367	422	420	395	207
49.42	177	407	391	444	430	183
49.44	219	400	392	425	448	212
49.46	213	431	400	428	427	192
49.48	193	408	435	392	376	195
49.5	209	413	404	428	377	182
49.52	197	402	412	393	393	186
49.54	199	420	416	405	413	206
49.56	209	429	423	454	413	198
49.58	188	415	386	410	383	179
49.6	204	417	410	387	376	180
49.62	180	428	432	404	424	176
49.64	237	413	427	407	407	202
49.66	203	416	418	422	398	189
49.68	195	392	360	386	393	189
49.7	206	384	389	384	428	196
49.72	195	413	431	390	409	185
49.74	205	422	425	373	420	196
49.76	190	438	374	386	422	175
49.78	181	430	392	412	361	217
49.8	195	413	410	380	409	179
49.82	182	425	393	361	405	199
49.84	201	358	441	401	348	176
49.86	195	438	435	401	418	193
49.88	172	362	420	412	414	166
49.9	208	396	438	411	411	188
49.92	194	405	402	415	403	194
49.94	196	383	403	396	392	161
[truncated: 1,003 more rows]

## Sheet: Fig. 3b
2θ (deg.)	Intensity (arb. units)							T (℃)	XRD (FWHM)
	700℃	720℃	740℃	760℃	780℃	800℃		720	0.20616
17	224	453	543	505	471	236		740	0.19064
17.02	233	451	544	491	445	258		760	0.17976
17.04	259	532	570	531	467	284		780	0.21754
17.06	262	530	519	532	481	287
17.08	239	528	566	533	523	262
17.1	216	512	529	520	486	249
17.12	236	497	559	556	475	242
17.14	256	533	552	512	475	240
17.16	235	544	541	504	479	228
17.18	229	533	528	489	516	243
17.2	222	517	555	528	474	256
17.22	228	470	522	511	494	253
17.24	226	488	537	460	469	228
17.26	243	477	539	495	520	265
17.28	244	502	604	493	498	269
17.3	271	508	576	542	449	233
17.32	253	494	589	518	484	257
17.34	260	510	592	510	496	230
17.36	253	465	511	534	473	227
17.38	231	483	554	546	545	260
17.4	249	519	560	560	497	237
17.42	252	519	555	552	498	225
17.44	243	512	564	496	496	233
17.46	253	508	515	514	481	238
17.48	264	512	518	529	483	255
17.5	253	543	546	513	514	258
17.52	284	519	563	553	491	245
17.54	267	541	578	519	482	251
17.56	294	537	571	539	519	256
17.58	257	496	542	518	540	263
17.6	269	475	559	506	511	235
17.62	252	504	561	551	490	240
17.64	263	504	555	526	488	228
17.66	255	523	530	552	468	251
17.68	239	539	542	543	450	253
17.7	247	497	512	510	451	247
17.72	228	534	548	507	507	232
17.74	240	534	554	545	502	241
17.76	270	530	560	544	500	234
17.78	277	537	572	503	492	237
17.8	263	535	559	525	497	232
17.82	263	526	616	533	541	249
17.84	255	534	563	570	481	225
17.86	242	501	608	531	516	253
17.88	258	542	574	530	516	249
17.9	272	538	586	545	506	236
17.92	233	525	519	553	479	241
17.94	266	527	546	525	473	265
17.96	263	551	575	516	532	224
17.98	272	549	609	556	534	251
18	277	525	576	565	502	243
18.02	258	493	548	577	452	256
18.04	272	561	530	560	502	241
18.06	263	530	602	554	496	239
18.08	252	544	535	568	535	234
18.1	264	552	562	539	529	247
18.12	260	503	563	524	528	271
18.14	277	551	535	517	525	265
18.16	273	549	572	535	569	258
18.18	295	537	603	573	549	259
18.2	243	543	596	573	589	251
18.22	258	553	632	579	552	290
18.24	237	505	572	563	546	282
18.26	253	526	564	599	557	278
18.28	305	564	581	529	511	251
18.3	253	527	559	598	552	253
18.32	273	566	578	565	550	278
18.34	276	610	623	579	536	218
18.36	276	554	616	596	514	235
18.38	263	569	592	602	531	268
18.4	274	532	590	565	556	277
18.42	263	561	602	568	564	275
18.44	261	587	635	598	591	274
18.46	266	589	610	630	588	310
18.48	254	578	608	672	584	282
18.5	297	557	624	639	574	311
18.52	268	600	632	639	589	246
18.54	268	600	629	639	587	275
18.56	266	598	621	633	602	252
18.58	271	594	638	670	597	270
18.6	279	587	671	635	630	285
18.62	302	611	642	674	627	302
18.64	318	602	630	671	678	302
18.66	294	633	681	741	647	303
18.68	304	635	746	776	730	333
18.7	330	659	790	744	722	335
18.72	303	655	775	840	732	298
18.74	277	652	859	838	783	359
18.76	290	691	865	922	856	356
18.78	323	756	999	1078	907	419
18.8	304	771	1097	1230	995	431
18.82	297	867	1287	1458	1125	526
18.84	293	959	1504	1761	1268	530
18.86	324	1064	1723	2134	1362	550
18.88	350	1176	1835	2405	1421	549
18.9	361	1221	1899	2459	1441	556
18.92	313	1248	1818	2469	1332	515
18.94	321	1159	1699	2166	1210	511
18.96	306	1162	1495	1854	1038	450
18.98	349	1082	1249	1502	852	374
19	321	917	1057	1306	810	354
19.02	294	812	974	1123	776	351
19.04	286	730	857	1030	738	312
19.06	294	727	787	871	707	314
19.08	296	689	749	815	708	307
19.1	287	661	752	770	660	284
19.12	283	668	685	697	625	288
19.14	289	652	679	714	656	281
19.16	280	649	627	691	626	272
19.18	268	614	672	657	643	269
19.2	263	567	622	643	592	302
19.22	276	633	617	639	620	269
19.24	282	576	623	573	600	285
19.26	292	561	652	615	593	277
19.28	327	564	676	650	572	290
19.3	275	603	630	585	579	226
19.32	274	586	650	600	572	284
19.34	282	591	655	641	602	283
19.36	279	593	654	659	573	238
19.38	284	588	647	581	554	258
19.4	284	578	625	604	598	250
19.42	299	560	618	604	589	259
19.44	251	548	590	570	557	241
19.46	299	586	578	583	546	263
19.48	274	565	574	595	536	275
19.5	313	568	557	596	569	250
19.52	286	596	641	608	535	261
19.54	273	567	604	629	582	267
19.56	281	593	567	601	581	272
19.58	260	579	583	613	544	254
19.6	265	583	598	601	574	265
19.62	280	549	552	625	582	241
19.64	256	566	580	599	575	253
19.66	267	670	589	596	555	251
19.68	266	629	608	570	564	268
19.7	248	588	587	600	553	257
19.72	294	580	624	603	536	270
19.74	315	607	593	636	532	238
19.76	308	568	602	566	570	226
19.78	261	584	604	585	534	248
19.8	293	584	611	622	541	256
19.82	276	606	587	566	553	262
19.84	295	595	604	574	565	258
19.86	290	576	566	597	514	258
19.88	323	553	580	591	539	266
19.9	313	632	555	595	523	244
19.92	292	585	610	568	537	268
19.94	291	607	617	590	577	254
19.96	272	613	563	593	538	252
19.98	287	562	561	559	557	225
20	273	591	590	633	529	247

## Sheet: Fig. 3c
2θ (deg.)	Intensity (arb. units)
	300sccm	600sccm	800sccm	1000sccm
10	498	566	546	595
10.02	578	515	520	574
10.04	551	545	581	572
10.06	561	502	562	567
10.08	535	561	520	521
10.1	558	533	604	548
10.12	570	539	525	577
10.14	557	508	574	586
10.16	583	534	505	578
10.18	598	554	549	605
10.2	556	523	507	590
10.22	508	515	555	577
10.24	514	525	556	564
10.26	531	546	542	582
10.28	557	568	570	606
10.3	547	522	541	539
10.32	495	542	546	584
10.34	508	531	557	557
10.36	533	533	553	548
10.38	559	562	540	539
10.4	548	546	564	592
10.42	546	533	536	603
10.44	577	579	576	568
10.46	582	522	559	564
10.48	559	497	564	567
10.5	548	509	552	558
10.52	579	522	533	544
10.54	553	538	523	562
10.56	540	524	563	606
10.58	548	539	567	601
10.6	517	523	549	564
10.62	540	545	524	544
10.64	539	551	537	587
10.66	524	517	548	568
10.68	538	538	520	590
10.7	540	539	586	553
10.72	501	539	536	576
10.74	549	549	538	602
10.76	547	547	521	549
10.78	554	507	537	538
10.8	566	510	557	571
10.82	558	542	556	617
10.84	517	550	531	612
10.86	549	518	500	578
10.88	504	541	492	549
10.9	531	539	539	596
10.92	543	575	512	562
10.94	512	565	541	593
10.96	522	556	510	556
10.98	525	507	565	565
11	506	512	549	589
11.02	525	521	543	583
11.04	545	516	582	578
11.06	587	521	549	584
11.08	547	492	553	549
11.1	507	545	544	538
11.12	547	530	566	563
11.14	544	521	525	615
11.16	534	517	541	581
11.18	547	545	552	573
11.2	520	536	575	571
11.22	520	547	532	557
11.24	536	555	534	542
11.26	495	525	533	563
11.28	524	554	516	539
11.3	499	490	523	584
11.32	511	579	531	580
11.34	492	549	541	515
11.36	497	589	527	565
11.38	489	560	533	530
11.4	529	572	568	613
11.42	568	584	508	577
11.44	500	515	519	538
11.46	530	539	512	560
11.48	581	524	536	558
11.5	569	545	537	587
11.52	510	491	535	535
11.54	503	501	506	566
11.56	509	546	528	534
11.58	535	560	539	528
11.6	548	562	505	532
11.62	542	499	558	509
11.64	536	524	491	585
11.66	516	529	508	572
11.68	540	531	530	596
11.7	476	546	539	545
11.72	520	523	531	587
11.74	539	517	539	585
11.76	512	554	568	569
11.78	552	528	526	554
11.8	503	538	552	565
11.82	471	533	547	561
11.84	536	522	558	585
11.86	544	497	515	562
11.88	532	519	543	563
11.9	527	531	543	548
11.92	534	530	574	556
11.94	565	505	518	555
11.96	533	534	543	531
11.98	531	524	564	593
12	554	543	543	578
12.02	527	535	538	571
12.04	519	535	544	574
12.06	516	555	511	542
12.08	526	505	515	553
12.1	509	573	564	583
12.12	563	524	574	530
12.14	511	528	522	521
12.16	562	535	516	558
12.18	503	564	550	569
12.2	559	553	504	588
12.22	528	519	544	574
12.24	535	532	513	565
12.26	523	520	570	552
12.28	485	562	543	534
12.3	534	532	550	552
12.32	510	473	562	584
12.34	490	580	516	509
12.36	517	530	533	526
12.38	505	485	531	538
12.4	512	550	577	546
12.42	525	572	527	591
12.44	528	501	540	568
12.46	537	540	579	575
12.48	544	501	542	544
12.5	526	548	533	556
12.52	495	535	525	507
12.54	508	510	546	545
12.56	538	535	558	574
12.58	514	531	595	578
12.6	522	518	518	540
12.62	520	560	547	558
12.64	538	520	534	557
12.66	526	547	541	560
12.68	510	540	542	549
12.7	568	544	556	575
12.72	519	511	561	600
12.74	566	506	594	569
12.76	525	551	568	547
12.78	543	563	568	535
12.8	545	559	553	520
12.82	522	526	528	590
12.84	514	551	530	546
12.86	501	545	569	528
12.88	530	455	557	560
12.9	510	550	531	501
12.92	491	544	542	578
12.94	542	530	473	565
12.96	550	541	582	571
12.98	518	524	557	567
13	529	554	560	582
13.02	520	529	552	551
13.04	535	550	563	571
13.06	520	530	563	583
13.08	551	604	569	527
13.1	585	538	581	570
13.12	552	561	502	559
13.14	517	539	584	573
13.16	529	560	553	579
13.18	530	521	581	571
13.2	534	533	546	578
13.22	521	546	559	580
13.24	502	544	510	554
13.26	539	512	570	533
13.28	538	558	565	622
13.3	567	548	551	584
13.32	539	527	570	578
13.34	557	546	567	604
13.36	569	570	577	563
13.38	522	534	507	559
13.4	528	538	546	555
13.42	588	534	543	622
13.44	564	541	569	552
13.46	540	535	548	551
13.48	562	516	584	535
13.5	519	537	541	554
13.52	554	558	584	571
13.54	516	564	567	589
13.56	549	577	582	602
13.58	581	568	563	600
13.6	549	535	579	581
13.62	514	574	552	581
13.64	553	533	588	588
13.66	551	536	535	597
13.68	567	567	557	555
13.7	566	525	584	600
13.72	583	538	585	575
13.74	581	499	552	614
13.76	576	542	550	622
13.78	591	590	562	641
13.8	533	569	558	625
13.82	512	535	566	629
13.84	582	587	557	631
13.86	564	593	614	570
13.88	594	547	607	602
13.9	578	564	612	606
13.92	600	567	587	593
13.94	552	582	611	618
13.96	595	551	602	613
13.98	595	562	585	573
14	537	540	602	593
14.02	556	534	660	623
14.04	572	579	649	605
14.06	536	556	659	597
14.08	568	584	646	623
14.1	571	575	608	608
14.12	565	581	658	658
14.14	627	530	593	565
14.16	569	555	597	561
14.18	599	564	537	600
14.2	566	563	588	597
14.22	555	560	561	601
14.24	612	553	586	596
14.26	547	541	526	575
14.28	541	599	534	593
14.3	552	558	556	603
14.32	573	558	584	597
14.34	591	536	574	617
14.36	547	527	610	576
14.38	550	546	595	609
14.4	554	577	580	621
14.42	559	583	581	558
14.44	567	562	608	611
14.46	579	598	585	568
14.48	576	586	558	630
14.5	567	556	590	589
14.52	598	566	615	596
14.54	536	557	583	576
14.56	572	562	553	617
14.58	579	544	592	595
14.6	549	556	578	600
14.62	544	582	574	611
14.64	533	554	618	575
14.66	578	540	547	625
14.68	568	562	579	599
14.7	562	549	603	585
14.72	596	589	569	633
14.74	596	589	577	599
14.76	600	558	600	591
14.78	555	627	634	601
14.8	555	540	593	618
14.82	548	566	614	620
14.84	562	616	581	585
14.86	565	576	550	574
14.88	589	643	628	601
14.9	598	553	625	627
14.92	578	630	585	608
14.94	576	584	603	595
14.96	589	579	563	606
14.98	578	574	578	617
15	601	581	581	554
15.02	571	584	592	594
15.04	569	569	639	613
15.06	563	590	600	615
15.08	600	560	566	607
15.1	605	580	638	626
15.12	618	595	609	588
15.14	589	622	569	645
15.16	601	573	555	638
15.18	589	569	637	641
15.2	609	592	584	606
15.22	574	594	567	652
15.24	602	598	612	640
15.26	612	617	580	601
15.28	564	619	576	633
15.3	603	632	553	626
15.32	631	579	646	634
15.34	590	577	615	603
15.36	605	614	614	626
15.38	575	592	583	631
15.4	590	591	633	629
15.42	625	623	639	610
15.44	614	656	587	603
15.46	584	581	618	670
15.48	618	577	658	634
15.5	600	590	629	670
15.52	633	573	620	678
15.54	635	630	576	638
15.56	600	589	606	605
15.58	561	624	546	632
15.6	612	585	567	647
15.62	651	647	579	621
15.64	622	604	587	671
15.66	641	545	611	656
15.68	638	608	615	608
15.7	623	617	599	597
15.72	634	675	598	605
15.74	586	629	631	633
15.76	600	608	622	630
15.78	609	598	644	650
15.8	610	618	615	630
15.82	578	593	639	699
15.84	631	630	571	641
15.86	621	607	586	627
15.88	603	530	662	634
15.9	590	611	633	654
15.92	624	615	589	630
15.94	614	610	640	637
15.96	627	592	595	642
15.98	602	610	628	624
16	624	674	643	644
16.02	574	633	558	583
16.04	620	604	631	624
16.06	609	550	620	642
16.08	595	540	612	615
16.1	597	593	642	635
16.12	587	623	631	625
16.14	578	608	644	677
16.16	607	597	586	631
16.18	590	621	624	634
16.2	628	577	620	663
16.22	602	607	610	612
16.24	567	594	610	632
16.26	601	607	624	609
16.28	634	644	615	605
16.3	628	571	615	636
16.32	633	646	613	644
16.34	620	616	649	681
16.36	624	637	588	693
16.38	630	628	613	630
16.4	642	625	625	611
16.42	593	640	581	680
16.44	572	648	639	691
16.46	662	645	624	675
16.48	585	625	621	675
16.5	625	594	627	624
16.52	619	619	601	658
16.54	615	637	627	633
16.56	667	646	661	645
16.58	615	610	576	691
16.6	626	660	637	689
16.62	633	640	653	670
16.64	671	610	666	669
16.66	615	602	670	697
16.68	650	644	676	673
16.7	617	616	598	651
16.72	650	660	712	643
16.74	693	613	637	657
16.76	652	643	606	663
16.78	614	616	614	680
16.8	646	637	617	673
16.82	574	604	666	654
16.84	612	627	610	665
16.86	616	643	667	654
16.88	628	626	610	680
16.9	614	619	647	675
16.92	643	624	606	679
16.94	579	673	612	680
16.96	611	625	616	663
16.98	612	641	618	668
17	637	646	601	622
17.02	653	628	632	665
17.04	630	669	640	674
17.06	620	644	650	698
17.08	641	670	612	652
17.1	689	650	663	709
17.12	680	651	669	707
17.14	633	663	633	686
17.16	608	655	603	660
17.18	609	674	565	640
17.2	625	623	572	672
17.22	697	618	657	676
17.24	605	628	692	650
17.26	678	643	658	673
17.28	640	605	638	698
17.3	641	648	628	677
17.32	620	671	653	680
17.34	639	585	641	647
17.36	626	625	651	690
17.38	601	658	626	681
17.4	662	691	591	725
17.42	612	707	650	706
17.44	640	685	636	675
17.46	630	708	654	722
17.48	640	623	644	696
17.5	662	637	664	724
17.52	661	636	666	758
17.54	661	696	615	694
17.56	687	641	644	666
17.58	677	636	674	702
17.6	656	646	641	674
17.62	659	669	616	700
17.64	634	679	632	702
17.66	648	644	600	727
17.68	655	665	645	684
17.7	636	674	650	696
17.72	637	707	622	693
17.74	661	671	703	696
17.76	655	674	663	724
17.78	643	650	644	692
17.8	655	666	627	694
17.82	637	632	645	694
17.84	629	672	664	694
17.86	645	654	643	692
17.88	606	669	673	714
17.9	653	654	648	725
17.92	602	692	661	730
17.94	669	658	615	737
17.96	649	686	634	693
17.98	667	642	622	732
18	626	681	692	711
18.02	666	663	652	703
18.04	652	703	646	707
18.06	645	721	673	713
18.08	647	685	631	704
18.1	647	691	660	731
18.12	662	685	668	716
18.14	660	720	655	746
18.16	687	691	670	715
18.18	657	663	610	728
18.2	637	688	622	706
18.22	621	652	651	746
18.24	654	682	651	726
18.26	592	675	657	734
18.28	616	709	646	678
18.3	660	718	648	718
18.32	661	738	628	739
18.34	656	754	650	799
18.36	658	737	668	796
18.38	630	707	655	770
18.4	682	711	641	744
18.42	614	696	624	826
18.44	662	752	634	800
18.46	695	722	675	764
18.48	621	740	626	733
18.5	636	716	622	786
18.52	637	757	604	815
18.54	644	743	652	840
18.56	696	795	623	841
18.58	668	786	639	818
18.6	703	806	672	877
18.62	739	842	712	887
18.64	697	750	674	808
18.66	687	843	689	914
18.68	691	840	710	943
18.7	736	897	703	1002
18.72	723	945	671	1001
18.74	787	963	650	1135
18.76	762	1130	670	1248
18.78	785	1180	673	1469
18.8	782	1408	697	1563
18.82	793	1533	734	1868
18.84	777	1775	725	2276
18.86	802	1831	679	2555
18.88	847	1882	710	2837
18.9	829	1782	679	2797
18.92	797	1578	720	2585
18.94	792	1375	719	2317
18.96	731	1241	728	1983
18.98	789	1143	699	1599
19	786	1000	671	1422
19.02	764	913	694	1187
19.04	712	827	711	1090
19.06	699	881	715	1008
19.08	741	872	741	1033
19.1	694	843	734	969
19.12	677	803	749	971
19.14	672	747	741	881
19.16	680	778	724	869
19.18	671	737	758	878
19.2	647	750	727	800
19.22	680	714	719	831
19.24	645	779	677	794
19.26	727	739	654	825
19.28	703	715	711	771
19.3	654	714	683	777
19.32	666	711	626	773
19.34	717	758	707	785
19.36	625	724	708	779
19.38	589	680	669	730
19.4	645	706	684	751
19.42	657	727	693	760
19.44	670	726	649	790
19.46	677	712	641	729
19.48	646	739	613	749
19.5	641	756	650	726
19.52	656	735	649	736
19.54	629	715	627	763
19.56	652	709	662	767
19.58	669	756	669	785
19.6	651	723	661	756
19.62	656	747	676	733
19.64	627	712	669	788
19.66	613	709	686	736
19.68	646	711	640	749
19.7	649	719	630	767
19.72	655	747	655	779
19.74	709	728	664	783
19.76	697	757	618	746
19.78	644	727	661	711
19.8	614	697	673	720
19.82	635	733	654	764
19.84	652	724	663	721
19.86	658	725	614	718
19.88	646	730	635	721
19.9	664	719	598	736
19.92	684	726	615	756
19.94	655	727	651	753
19.96	670	784	680	728
19.98	644	737	638	745
20	658	736	678	721
20.02	661	702	657	654
20.04	647	713	651	772
20.06	675	761	676	747
20.08	649	738	646	731
20.1	692	689	687	723
20.12	686	678	657	723
20.14	645	729	652	753
20.16	682	710	671	716
20.18	646	702	655	734
20.2	661	695	653	738
20.22	693	711	680	772
20.24	641	742	672	752
20.26	642	723	682	782
20.28	606	718	656	734
20.3	684	735	683	784
20.32	662	709	683	727
20.34	694	738	661	716
20.36	646	735	651	770
20.38	633	707	676	747
20.4	682	710	641	779
20.42	673	719	675	735
20.44	639	714	623	784
20.46	626	732	623	711
20.48	681	701	667	744
20.5	662	693	674	752
20.52	667	706	682	735
20.54	652	675	669	767
20.56	663	729	676	729
20.58	671	687	686	791
20.6	655	727	688	730
20.62	671	688	650	727
20.64	660	718	644	775
20.66	658	752	623	764
20.68	639	733	648	772
20.7	691	701	649	724
20.72	668	699	645	767
20.74	701	710	685	723
20.76	629	712	686	778
20.78	684	719	672	744
20.8	670	722	623	792
20.82	697	726	643	761
20.84	652	690	593	733
20.86	678	789	666	816
20.88	649	761	649	789
20.9	663	640	638	723
20.92	650	688	690	774
20.94	661	729	620	768
20.96	680	716	697	754
20.98	685	727	657	759
21	666	696	678	759
21.02	638	709	649	726
21.04	586	657	664	784
21.06	637	728	673	762
21.08	654	679	614	738
21.1	613	708	609	764
21.12	649	732	658	766
21.14	674	729	720	788
21.16	668	759	688	736
21.18	607	746	620	728
21.2	666	734	679	786
21.22	645	732	650	792
21.24	627	718	648	729
21.26	634	730	614	753
21.28	683	759	666	757
21.3	662	717	645	723
21.32	643	729	637	779
21.34	621	705	631	738
21.36	707	761	628	703
21.38	660	690	651	762
21.4	641	713	637	750
21.42	688	733	642	712
21.44	658	725	653	762
21.46	660	719	679	740
21.48	665	733	684	751
21.5	694	680	657	759
21.52	656	727	662	714
21.54	673	735	690	755
21.56	681	684	602	820
21.58	682	700	663	771
21.6	661	742	649	817
21.62	678	760	669	791
21.64	697	745	651	773
21.66	650	707	683	780
21.68	672	683	671	801
21.7	628	701	695	793
21.72	681	749	639	732
21.74	645	699	678	811
21.76	652	714	708	779
21.78	657	734	650	802
21.8	672	706	659	755
21.82	653	768	662	741
21.84	695	730	637	750
21.86	627	714	679	754
21.88	629	753	596	749
21.9	644	721	618	793
21.92	673	719	716	762
21.94	650	670	659	777
21.96	662	696	644	759
21.98	681	717	619	812
22	630	710	670	739
22.02	638	717	673	742
22.04	633	755	674	751
22.06	644	703	688	736
22.08	673	755	644	783
22.1	675	748	651	762
22.12	651	734	647	749
22.14	634	739	688	723
22.16	636	738	672	808
22.18	645	739	645	731
22.2	646	743	659	733
22.22	651	735	645	728
22.24	670	713	618	799
22.26	659	773	678	767
22.28	645	747	672	745
22.3	635	707	643	767
22.32	650	687	687	763
22.34	621	669	659	755
22.36	703	733	636	770
22.38	664	734	636	776
22.4	652	711	666	763
22.42	630	705	640	782
22.44	665	718	619	784
22.46	630	719	640	773
22.48	634	711	652	775
22.5	666	737	662	753
22.52	655	737	684	775
22.54	620	748	704	746
22.56	625	715	693	759
22.58	625	740	683	762
22.6	678	751	658	779
22.62	639	700	658	736
22.64	652	712	642	777
22.66	651	735	673	802
22.68	629	696	665	810
22.7	636	706	712	801
22.72	619	728	652	750
22.74	623	713	670	724
22.76	659	765	643	733
22.78	629	700	691	772
22.8	652	699	659	783
22.82	638	719	647	756
22.84	636	718	668	743
22.86	659	753	644	713
22.88	685	738	637	753
22.9	606	728	670	779
22.92	644	725	692	793
22.94	624	688	650	753
22.96	649	702	638	778
22.98	610	699	674	753
23	617	717	656	778
23.02	631	756	657	816
23.04	633	673	663	780
23.06	642	711	672	754
23.08	666	736	696	798
23.1	634	754	671	725
23.12	655	732	601	744
23.14	667	726	665	782
23.16	614	715	618	805
23.18	651	777	670	762
23.2	669	780	672	753
23.22	622	751	658	779
23.24	653	707	667	752
23.26	650	705	654	738
23.28	660	718	679	727
23.3	642	741	660	805
23.32	601	708	640	804
23.34	627	706	678	762
23.36	603	758	635	762
23.38	583	756	661	711
23.4	638	738	653	698
23.42	649	728	667	741
23.44	643	716	629	751
23.46	639	719	657	794
23.48	615	716	653	733
23.5	634	679	649	742
23.52	615	717	695	731
23.54	633	724	656	744
23.56	656	679	628	775
23.58	642	751	624	738
23.6	641	705	590	769
23.62	641	676	623	783
23.64	646	733	580	771
23.66	644	696	659	750
23.68	610	709	706	764
23.7	689	752	601	806
23.72	617	719	629	829
23.74	639	741	594	735
23.76	650	744	641	756
23.78	623	760	609	779
23.8	660	727	669	815
23.82	653	759	722	732
23.84	651	741	626	734
23.86	669	764	658	767
23.88	576	726	628	765
23.9	595	703	620	775
23.92	652	712	661	815
23.94	656	706	696	752
23.96	646	686	663	738
23.98	661	717	681	756
24	620	704	636	761
24.02	609	715	631	778
24.04	636	709	629	767
24.06	649	729	709	724
24.08	631	719	640	768
24.1	650	719	663	764
24.12	637	675	623	744
24.14	654	674	613	772
24.16	647	687	613	753
24.18	639	685	668	783
24.2	646	696	642	760
24.22	646	675	651	754
24.24	656	693	665	738
24.26	603	697	651	735
24.28	632	715	616	745
24.3	633	716	673	707
24.32	630	735	648	744
24.34	661	696	668	726
24.36	602	701	650	694
24.38	648	705	633	718
24.4	663	711	593	734
24.42	643	703	642	741
24.44	648	733	651	695
24.46	572	744	653	734
24.48	579	741	613	745
24.5	637	757	638	743
24.52	640	692	607	734
24.54	635	721	650	745
24.56	658	765	638	745
24.58	635	715	658	737
24.6	614	720	618	717
24.62	616	725	652	751
24.64	622	742	686	771
24.66	623	689	674	753
24.68	643	714	609	780
24.7	651	695	629	806
24.72	597	715	679	735
24.74	596	693	701	726
24.76	606	701	593	714
24.78	601	730	621	722
24.8	631	733	638	756
24.82	633	716	615	727
24.84	583	709	656	740
24.86	637	753	665	747
24.88	616	750	605	733
24.9	584	719	602	797
24.92	586	704	644	753
24.94	656	693	641	748
24.96	646	733	628	783
24.98	649	701	609	751
25	580	642	652	754
25.02	615	719	653	814
25.04	580	700	601	792
25.06	614	677	649	737
25.08	649	691	636	729
25.1	591	736	618	757
25.12	637	729	624	752
25.14	641	698	619	756
25.16	652	705	689	766
25.18	636	720	671	723
25.2	672	734	661	784
25.22	616	723	651	781
25.24	582	650	663	802
25.26	615	711	616	777
25.28	630	684	608	730
25.3	610	707	646	729
25.32	641	711	623	755
25.34	606	718	669	753
25.36	634	701	644	758
25.38	606	700	622	706
25.4	617	711	590	730
25.42	601	702	676	741
25.44	616	717	615	715
25.46	593	710	626	712
25.48	635	728	614	721
25.5	617	712	619	776
25.52	646	692	630	761
25.54	618	742	587	794
25.56	612	689	615	783
25.58	589	737	589	692
25.6	605	695	620	776
25.62	629	739	621	748
25.64	607	671	655	726
25.66	606	661	637	773
25.68	638	685	699	724
25.7	624	751	614	710
25.72	652	736	656	732
25.74	605	685	651	768
25.76	569	700	671	736
25.78	579	696	601	736
25.8	618	665	684	715
25.82	590	727	599	684
25.84	613	685	620	737
25.86	621	665	616	713
25.88	615	701	618	745
25.9	614	683	639	727
25.92	619	726	603	713
25.94	641	718	611	737
25.96	616	701	664	736
25.98	648	698	596	715
26	574	704	615	790
26.02	679	708	625	699
26.04	607	648	631	715
26.06	603	707	614	704
26.08	639	702	627	747
26.1	598	676	617	753
26.12	607	726	616	679
26.14	602	745	575	721
26.16	616	667	674	735
26.18	643	709	638	784
26.2	608	696	629	732
26.22	607	692	600	697
26.24	627	722	639	687
26.26	598	657	693	773
26.28	606	687	614	724
26.3	641	704	633	752
26.32	636	713	614	726
26.34	617	677	675	792
26.36	607	692	607	766
26.38	634	698	655	740
26.4	630	668	634	723
26.42	610	699	602	760
26.44	575	679	644	739
26.46	622	660	641	724
26.48	629	647	628	734
26.5	606	681	628	679
26.52	619	698	669	699
26.54	612	717	666	692
26.56	641	671	587	723
26.58	580	677	629	715
26.6	623	646	604	731
26.62	658	704	625	733
26.64	616	685	633	722
26.66	644	676	609	719
26.68	633	662	616	707
26.7	642	669	657	715
26.72	621	636	630	691
26.74	660	642	599	742
26.76	622	679	622	695
26.78	629	691	678	750
26.8	607	679	652	745
26.82	560	712	626	738
26.84	628	624	623	730
26.86	621	620	567	672
26.88	625	700	619	682
26.9	611	667	647	688
26.92	582	679	591	692
26.94	577	659	658	706
26.96	612	678	650	756
26.98	653	661	629	753
27	602	682	628	701
27.02	583	702	626	703
27.04	577	682	576	707
27.06	646	672	584	716
27.08	631	690	634	694
27.1	629	676	637	733
27.12	630	689	639	674
27.14	627	685	630	702
27.16	595	655	636	727
27.18	615	718	637	742
27.2	626	705	592	689
27.22	663	672	619	695
27.24	603	695	592	693
27.26	593	664	604	692
27.28	589	691	625	699
27.3	624	685	606	645
27.32	608	718	630	719
27.34	610	651	649	697
27.36	619	664	668	698
27.38	593	683	638	669
27.4	587	649	612	756
27.42	566	650	606	700
27.44	601	667	620	708
27.46	624	688	604	693
27.48	673	706	609	668
27.5	652	660	574	695
27.52	606	658	623	731
27.54	628	676	641	705
27.56	595	646	631	735
27.58	625	676	645	718
27.6	595	711	644	677
27.62	660	664	608	713
27.64	611	674	663	695
27.66	657	661	645	698
27.68	623	664	635	719
27.7	619	698	640	728
27.72	624	729	633	748
27.74	599	692	666	718
27.76	616	664	633	721
27.78	648	693	639	679
27.8	602	658	601	678
27.82	643	665	657	694
27.84	613	690	618	710
27.86	620	682	693	719
27.88	633	651	675	722
27.9	656	683	682	718
27.92	670	690	622	752
27.94	657	714	677	746
27.96	727	698	698	707
27.98	648	704	732	774
28	681	751	691	788
28.02	698	715	670	805
28.04	683	681	696	860
28.06	650	761	723	813
28.08	682	685	731	807
28.1	691	730	779	775
28.12	688	710	769	791
28.14	676	727	827	774
28.16	635	687	870	769
28.18	655	672	846	754
28.2	658	661	926	786
28.22	661	699	902	721
28.24	602	657	963	726
28.26	537	682	859	718
28.28	577	662	870	698
28.3	585	678	769	730
28.32	637	691	755	723
28.34	598	654	714	710
28.36	619	651	761	697
28.38	647	694	704	689
28.4	599	647	705	686
28.42	621	705	659	681
28.44	630	633	620	696
28.46	607	666	644	705
28.48	566	629	637	710
28.5	601	691	617	719
28.52	615	636	626	672
28.54	635	645	653	701
28.56	635	682	606	705
28.58	577	677	619	731
28.6	644	645	614	694
28.62	586	652	618	702
28.64	579	637	668	672
28.66	610	677	596	664
28.68	595	682	638	672
28.7	611	636	612	715
28.72	626	623	652	665
28.74	625	675	627	664
28.76	614	678	635	626
28.78	569	658	622	684
28.8	605	633	600	697
28.82	589	601	633	711
28.84	623	673	626	708
28.86	610	654	620	670
28.88	598	675	635	670
28.9	635	672	657	701
28.92	569	662	637	633
28.94	589	657	603	641
28.96	561	665	640	644
28.98	557	683	632	633
29	621	657	600	652
29.02	561	704	640	679
29.04	591	647	639	674
29.06	628	706	629	685
29.08	603	689	599	671
29.1	594	720	622	679
29.12	644	707	614	685
29.14	644	692	574	686
29.16	620	704	596	662
29.18	633	646	609	671
29.2	592	682	595	705
29.22	631	635	601	710
29.24	630	647	601	721
29.26	637	674	608	708
29.28	597	633	662	671
29.3	632	682	643	675
29.32	636	661	607	661
29.34	614	670	626	700
29.36	603	614	633	733
29.38	626	671	594	705
29.4	623	652	622	679
29.42	618	661	592	663
29.44	624	673	603	709
29.46	629	666	601	670
29.48	619	710	614	713
29.5	616	652	602	710
29.52	632	693	627	650
29.54	670	672	641	715
29.56	633	643	673	679
29.58	649	703	602	709
29.6	661	722	602	730
29.62	651	683	573	703
29.64	649	667	594	734
29.66	650	661	597	695
29.68	656	740	623	691
29.7	672	702	617	753
29.72	737	734	621	746
29.74	709	653	618	748
29.76	738	729	616	740
29.78	679	716	609	723
29.8	734	725	602	776
29.82	718	746	660	757
29.84	717	756	596	728
29.86	730	757	679	855
29.88	729	746	652	807
29.9	773	816	627	749
29.92	761	790	685	779
29.94	836	784	648	843
29.96	823	787	715	864
29.98	815	762	681	886
30	870	747	660	876
30.02	843	761	683	907
30.04	833	807	729	931
30.06	883	788	706	975
30.08	924	879	727	1019
30.1	870	866	756	1015
30.12	920	880	726	1021
30.14	883	918	742	1047
30.16	858	887	740	1095
30.18	929	966	719	1105
30.2	896	978	754	1176
30.22	953	1050	718	1153
30.24	950	1001	735	1232
30.26	1028	1115	763	1259
30.28	971	1075	726	1299
30.3	991	1178	792	1333
30.32	1019	1158	820	1346
30.34	1062	1187	819	1468
30.36	970	1192	811	1450
30.38	1023	1293	824	1506
30.4	1073	1225	840	1407
30.42	1009	1142	796	1401
30.44	1094	1181	769	1411
30.46	1037	1219	765	1315
30.48	970	1088	766	1265
30.5	969	945	856	1265
30.52	1001	945	817	1203
30.54	1010	905	812	1158
30.56	997	898	911	1123
30.58	1010	821	817	1102
30.6	1064	819	883	1063
30.62	1002	756	896	1096
30.64	929	775	968	1023
30.66	915	764	1055	1008
30.68	905	770	1118	936
30.7	876	785	1178	973
30.72	831	743	1107	880
30.74	785	771	1108	902
30.76	787	711	1128	875
30.78	751	710	1063	819
30.8	730	688	1019	775
30.82	697	715	953	802
30.84	715	711	963	764
30.86	687	658	885	765
30.88	675	680	803	739
30.9	699	672	738	732
30.92	637	678	719	740
30.94	666	682	751	745
30.96	693	663	718	735
30.98	690	676	696	726
31	658	670	717	669
31.02	633	650	689	689
31.04	653	651	697	730
31.06	620	653	698	755
31.08	666	723	642	735
31.1	654	637	677	741
31.12	711	642	659	704
31.14	650	669	663	710
31.16	668	675	655	684
31.18	682	696	679	678
31.2	675	649	658	725
31.22	668	661	645	738
31.24	706	671	670	741
31.26	692	666	657	754
31.28	739	703	622	774
31.3	717	680	697	689
31.32	706	768	645	735
31.34	714	793	615	732
31.36	723	698	650	759
31.38	775	722	654	758
31.4	716	747	673	776
31.42	697	778	639	807
31.44	769	774	668	799
31.46	726	794	666	806
31.48	759	799	638	832
31.5	770	796	651	889
31.52	857	745	646	863
31.54	860	794	666	906
31.56	887	801	637	886
31.58	927	843	677	972
31.6	973	855	710	1018
31.62	1003	872	688	1073
31.64	1018	903	707	1123
31.66	1040	908	712	1181
31.68	1026	897	731	1150
31.7	1012	922	691	1140
31.72	1021	937	700	1171
31.74	1010	963	743	1129
31.76	1013	968	682	1165
31.78	946	909	721	1080
31.8	929	886	707	1053
31.82	945	880	748	1015
31.84	871	835	713	1066
31.86	829	832	695	916
31.88	782	817	692	883
31.9	770	780	752	833
31.92	814	718	672	791
31.94	767	716	681	806
31.96	723	720	686	777
31.98	713	688	662	741
32	692	692	629	742
32.02	687	703	666	737
32.04	695	649	667	735
32.06	636	669	604	693
32.08	662	706	589	686
32.1	707	685	644	699
32.12	644	619	619	661
32.14	649	642	599	665
32.16	645	652	630	634
32.18	667	619	635	685
32.2	579	612	598	702
32.22	579	680	642	682
32.24	593	655	603	637
32.26	584	622	619	644
32.28	596	592	590	701
32.3	651	618	664	640
32.32	569	633	607	624
32.34	638	644	639	648
32.36	646	608	569	627
32.38	586	639	609	626
32.4	621	583	614	623
32.42	605	588	621	597
32.44	596	608	612	635
32.46	588	597	636	657
32.48	633	596	631	655
32.5	594	596	642	646
32.52	622	618	635	635
32.54	619	670	666	599
32.56	641	634	588	593
32.58	623	603	647	636
32.6	603	635	615	629
32.62	633	586	629	616
32.64	582	620	618	623
32.66	600	604	610	641
32.68	571	613	603	610
32.7	592	603	591	663
32.72	612	627	636	659
32.74	590	622	652	613
32.76	625	648	644	636
32.78	602	642	671	648
32.8	631	638	598	646
32.82	609	607	582	593
32.84	573	699	624	663
32.86	596	614	629	593
32.88	607	621	646	622
32.9	631	616	625	642
32.92	637	628	627	685
32.94	594	626	699	657
32.96	630	620	660	588
32.98	610	665	682	643
33	595	658	653	665
33.02	680	665	705	673
33.04	615	648	704	639
33.06	638	704	701	642
33.08	683	708	710	650
33.1	689	668	720	638
33.12	711	676	812	658
33.14	724	642	801	668
33.16	719	639	756	617
33.18	772	722	856	654
33.2	815	677	840	682
33.22	765	707	849	722
33.24	796	697	909	790
33.26	837	701	979	752
33.28	908	712	1081	833
33.3	890	709	1098	920
33.32	943	718	1142	980
33.34	959	688	1223	995
33.36	965	683	1355	953
33.38	957	726	1480	958
33.4	883	668	1590	940
33.42	896	683	1743	881
33.44	866	666	1976	826
33.46	848	669	2071	766
33.48	771	637	2001	765
33.5	729	640	1825	730
33.52	744	592	1654	721
33.54	690	641	1644	671
33.56	692	620	1542	679
33.58	641	648	1326	681
33.6	658	603	1082	634
33.62	650	612	991	686
33.64	635	604	903	651
33.66	637	586	871	614
33.68	624	588	820	590
33.7	640	610	787	600
33.72	594	570	759	663
33.74	592	613	751	634
33.76	594	584	728	616
33.78	594	587	727	619
33.8	638	592	654	604
33.82	583	580	688	618
33.84	608	588	666	578
33.86	616	591	654	552
33.88	626	586	672	595
33.9	613	587	631	614
33.92	590	568	668	615
33.94	560	547	650	626
33.96	593	553	628	567
33.98	555	565	640	590
34	569	607	595	566
34.02	566	560	605	590
34.04	571	566	620	610
34.06	613	538	610	553
34.08	578	568	585	582
34.1	551	602	620	553
34.12	574	561	622	638
34.14	621	547	592	552
34.16	553	550	606	563
34.18	556	632	626	534
34.2	573	630	613	551
34.22	557	613	613	570
34.24	561	614	650	577
34.26	563	583	622	576
34.28	546	577	636	568
34.3	574	592	607	596
34.32	575	605	559	572
34.34	564	613	564	573
34.36	534	530	569	539
34.38	557	596	579	569
34.4	581	572	566	552
34.42	576	577	577	585
34.44	571	591	605	578
34.46	523	577	596	590
34.48	553	605	594	573
34.5	592	584	593	563
34.52	560	584	535	558
34.54	592	564	581	609
34.56	582	569	630	617
34.58	589	592	605	619
34.6	602	619	621	555
34.62	582	588	581	582
34.64	578	586	588	605
34.66	558	560	618	595
34.68	566	569	624	588
34.7	591	559	614	591
34.72	543	613	645	601
34.74	639	567	589	599
34.76	546	587	584	594
34.78	585	582	577	581
34.8	580	588	583	548
34.82	611	575	583	599
34.84	626	578	608	603
34.86	608	587	610	556
34.88	661	607	598	590
34.9	644	624	603	637
34.92	604	610	606	609
34.94	585	612	604	651
34.96	600	639	631	583
34.98	618	636	595	645
35	614	608	630	635
35.02	624	640	628	625
35.04	681	658	594	635
35.06	655	650	620	642
35.08	649	649	622	576
35.1	674	652	655	646
35.12	650	590	611	661
35.14	725	629	637	680
35.16	691	612	646	635
35.18	660	599	613	683
35.2	739	584	643	634
35.22	687	611	660	674
35.24	688	615	667	677
35.26	673	617	619	651
35.28	720	595	677	662
35.3	669	598	705	666
35.32	652	630	688	651
35.34	628	585	713	649
35.36	651	604	674	614
35.38	678	609	676	598
35.4	655	604	642	667
35.42	676	569	693	626
35.44	636	580	679	632
35.46	654	570	688	670
35.48	652	612	663	618
35.5	627	601	695	681
35.52	625	572	701	648
35.54	653	576	728	634
35.56	684	593	722	657
35.58	638	581	793	658
35.6	594	567	757	626
35.62	628	556	826	631
35.64	605	588	728	609
35.66	579	558	798	635
35.68	596	542	803	587
35.7	583	573	778	588
35.72	612	554	767	600
35.74	648	526	686	552
35.76	594	528	702	533
35.78	545	553	681	524
35.8	556	549	650	569
35.82	550	561	681	532
35.84	553	508	630	531
35.86	548	554	611	552
35.88	544	550	675	544
35.9	560	560	608	547
35.92	566	567	583	549
35.94	554	558	601	534
35.96	584	598	623	589
35.98	532	584	604	606
36	565	547	568	524
36.02	564	550	554	531
36.04	565	546	536	541
36.06	612	573	564	575
36.08	542	531	566	531
36.1	528	595	577	505
36.12	552	508	562	543
36.14	528	554	568	568
36.16	594	573	580	529
36.18	557	573	568	549
36.2	579	520	576	541
36.22	543	531	564	569
36.24	569	551	557	506
36.26	556	555	599	538
36.28	555	569	588	524
36.3	554	562	586	523
36.32	558	536	563	534
36.34	523	555	622	539
36.36	551	531	565	550
36.38	561	582	572	503
36.4	540	579	585	499
36.42	544	633	548	507
36.44	526	553	583	515
36.46	540	545	564	530
36.48	537	511	561	511
36.5	553	582	534	545
36.52	563	557	557	551
36.54	564	551	545	508
36.56	539	529	554	550
36.58	526	555	570	536
36.6	534	549	509	540
36.62	528	563	611	516
36.64	578	590	576	530
36.66	583	587	554	558
36.68	538	566	549	536
36.7	575	569	555	487
36.72	612	530	541	530
36.74	608	567	566	534
36.76	569	608	588	535
36.78	532	574	614	528
36.8	584	529	616	557
36.82	585	567	580	511
36.84	574	574	595	492
36.86	622	559	564	530
36.88	595	566	628	522
36.9	613	561	591	522
36.92	586	564	628	544
36.94	594	572	620	534
36.96	609	577	651	541
36.98	593	595	618	538
37	580	589	627	579
37.02	623	633	687	557
37.04	594	579	706	565
37.06	590	581	679	574
37.08	565	567	655	558
37.1	600	580	659	603
37.12	619	605	688	588
37.14	654	614	660	579
37.16	555	537	719	536
37.18	546	563	729	555
37.2	593	553	728	554
37.22	595	561	652	541
37.24	588	533	672	580
37.26	620	549	639	530
37.28	587	564	647	579
37.3	563	605	614	561
37.32	601	581	583	569
37.34	588	588	608	599
37.36	521	575	632	570
37.38	591	589	553	624
37.4	591	572	579	554
37.42	617	560	599	578
37.44	536	571	574	544
37.46	565	551	587	532
37.48	555	574	610	548
37.5	607	572	601	568
37.52	593	559	616	562
37.54	613	563	592	580
37.56	574	582	526	525
37.58	597	573	645	500
37.6	569	549	549	536
37.62	560	584	590	543
37.64	568	578	575	500
37.66	562	572	540	538
37.68	536	592	549	510
37.7	542	585	606	526
37.72	576	569	564	511
37.74	569	522	566	525
37.76	538	551	578	563
37.78	559	591	581	528
37.8	531	580	573	531
37.82	558	566	541	557
37.84	528	589	605	568
37.86	553	570	558	530
37.88	552	562	586	532
37.9	541	600	593	545
37.92	579	567	564	542
37.94	569	590	598	596
37.96	592	637	540	564
37.98	609	628	542	537
38	617	624	593	571
38.02	598	598	597	553
38.04	631	595	548	607
38.06	600	657	549	600
38.08	625	643	570	619
38.1	649	659	582	639
38.12	636	697	611	615
38.14	655	717	599	650
38.16	698	660	606	635
38.18	606	718	590	655
38.2	681	719	614	705
38.22	717	781	622	727
38.24	666	709	633	753
38.26	735	827	634	825
38.28	671	773	640	879
38.3	743	812	701	883
38.32	679	849	616	980
38.34	755	852	618	931
38.36	685	830	578	1091
38.38	709	829	669	1046
38.4	730	847	696	1002
38.42	697	820	672	986
38.44	724	789	649	1038
38.46	676	715	638	937
38.48	688	684	635	921
38.5	676	743	648	795
38.52	653	668	645	796
38.54	647	673	659	734
38.56	632	589	705	704
38.58	634	637	626	703
38.6	626	661	658	652
38.62	606	624	634	649
38.64	607	520	693	622
38.66	650	566	732	617
38.68	602	603	731	631
38.7	634	575	710	574
38.72	653	555	746	609
38.74	653	558	728	646
38.76	624	590	794	627
38.78	566	600	791	621
38.8	622	600	744	594
38.82	600	564	758	567
38.84	555	555	720	562
38.86	574	552	689	564
38.88	576	563	699	544
38.9	578	550	664	526
38.92	572	578	641	577
38.94	552	574	669	496
38.96	570	545	628	526
38.98	538	579	620	547
39	574	557	618	509
39.02	605	532	601	536
39.04	582	550	616	524
39.06	527	566	620	497
39.08	564	551	535	510
39.1	562	528	551	517
39.12	605	507	571	539
39.14	596	516	590	520
39.16	570	563	607	511
39.18	566	560	571	485
39.2	588	585	541	522
39.22	572	605	593	534
39.24	579	597	594	544
39.26	586	656	599	523
39.28	605	685	548	606
39.3	639	737	572	646
39.32	708	755	578	631
39.34	708	756	584	690
39.36	805	761	614	727
39.38	861	783	631	684
39.4	894	794	634	691
39.42	953	777	686	728
39.44	960	712	732	674
39.46	938	637	798	625
39.48	826	594	810	567
39.5	697	569	912	523
39.52	648	556	944	508
39.54	558	576	962	510
39.56	573	558	960	481
39.58	548	591	898	529
39.6	533	593	802	511
39.62	570	537	694	523
39.64	566	524	631	486
39.66	541	530	603	518
39.68	576	554	582	526
39.7	554	562	559	513
39.72	550	613	577	494
39.74	526	539	571	565
39.76	594	551	613	506
39.78	529	526	621	520
39.8	562	502	589	525
39.82	563	549	587	549
39.84	597	536	580	491
39.86	572	570	566	537
39.88	602	563	612	508
39.9	577	538	582	556
39.92	577	547	592	562
39.94	547	507	626	564
39.96	554	557	619	567
39.98	574	547	581	561
40	557	501	647	559
40.02	600	529	649	538
40.04	569	579	688	553
40.06	544	553	702	523
40.08	540	571	697	507
40.1	584	551	697	521
40.12	556	537	632	529
40.14	572	529	675	466
40.16	549	575	650	482
40.18	563	543	677	472
40.2	536	515	609	535
40.22	545	500	604	465
40.24	549	551	605	486
40.26	523	518	623	504
40.28	520	525	591	475
40.3	507	527	563	539
40.32	552	531	540	518
40.34	525	533	624	494
40.36	530	523	593	513
40.38	564	530	573	485
40.4	543	561	546	536
40.42	551	491	550	500
40.44	536	519	570	519
40.46	537	536	537	505
40.48	547	536	537	526
40.5	509	533	564	483
40.52	533	543	549	476
40.54	515	548	537	498
40.56	539	526	531	527
40.58	503	541	581	511
40.6	559	529	527	524
40.62	551	494	582	514
40.64	504	517	558	496
40.66	562	542	597	499
40.68	508	528	535	494
40.7	549	564	572	521
40.72	537	578	610	483
40.74	548	528	570	519
40.76	594	514	573	498
40.78	544	567	593	482
40.8	540	526	543	555
40.82	587	504	557	474
40.84	542	538	577	479
40.86	510	544	643	476
40.88	526	541	587	528
40.9	539	547	589	464
40.92	529	522	642	486
40.94	565	519	613	476
40.96	515	569	655	492
40.98	519	528	628	518
41	525	543	612	519
41.02	560	544	549	451
41.04	523	508	596	502
41.06	565	553	587	469
41.08	511	549	604	499
41.1	504	555	589	499
41.12	561	544	567	535
41.14	618	574	581	502
41.16	567	536	578	504
41.18	578	568	574	525
41.2	593	518	548	489
41.22	589	547	576	514
41.24	556	518	574	491
41.26	578	552	573	570
41.28	591	535	537	527
41.3	574	563	635	472
41.32	540	559	561	511
41.34	573	528	532	540
41.36	556	589	577	525
41.38	593	514	554	517
41.4	557	520	604	478
41.42	564	534	610	488
41.44	549	513	591	500
41.46	568	550	584	467
41.48	571	552	609	477
41.5	610	562	607	475
41.52	548	515	565	450
41.54	561	542	585	518
41.56	582	515	550	509
41.58	551	521	604	481
41.6	540	555	557	481
41.62	494	566	568	478
41.64	554	577	558	486
41.66	524	560	597	483
41.68	563	566	555	496
41.7	520	508	545	502
41.72	569	599	562	488
41.74	569	516	564	486
41.76	525	522	573	493
41.78	534	537	544	485
41.8	544	565	556	517
41.82	560	547	550	496
41.84	499	524	551	487
41.86	536	510	585	433
41.88	553	542	592	494
41.9	570	525	536	478
41.92	539	549	570	499
41.94	544	557	548	484
41.96	546	555	587	480
41.98	599	521	572	514
42	525	555	587	548
42.02	547	505	587	505
42.04	548	541	606	496
42.06	594	541	640	542
42.08	594	533	570	569
42.1	565	532	593	501
42.12	567	572	664	557
42.14	546	537	614	554
42.16	595	521	602	496
42.18	556	581	605	514
42.2	535	605	609	571
42.22	583	564	570	517
42.24	565	617	582	551
42.26	578	627	609	581
42.28	605	649	607	610
42.3	671	626	587	562
42.32	643	604	562	571
42.34	672	651	611	586
42.36	702	617	634	571
42.38	691	614	658	570
42.4	710	640	645	567
42.42	664	645	684	532
42.44	650	593	670	537
42.46	709	616	652	546
42.48	649	631	691	528
42.5	680	629	722	571
42.52	711	589	707	482
42.54	686	645	766	540
42.56	679	635	681	579
42.58	693	648	691	601
42.6	648	642	678	543
42.62	647	667	746	554
42.64	714	645	695	577
42.66	692	607	712	591
42.68	703	624	748	552
42.7	715	615	684	534
42.72	686	666	691	543
42.74	690	689	736	596
42.76	731	635	713	539
42.78	718	666	686	581
42.8	736	624	728	628
42.82	714	615	773	605
42.84	715	648	741	576
42.86	735	649	702	548
42.88	755	676	745	592
42.9	700	655	692	568
42.92	714	618	712	596
42.94	737	682	702	575
42.96	737	672	717	608
42.98	739	663	708	557
43	724	677	753	609
43.02	738	678	662	622
43.04	770	642	683	610
43.06	719	666	764	630
43.08	769	628	755	602
43.1	776	692	703	611
43.12	734	679	748	665
43.14	737	684	734	629
43.16	773	716	734	561
43.18	748	687	769	614
43.2	774	706	758	589
43.22	788	725	767	581
43.24	801	736	759	664
43.26	820	726	755	673
43.28	839	803	750	693
43.3	865	818	743	689
43.32	872	861	812	723
43.34	962	906	755	726
43.36	999	966	827	690
43.38	1078	1016	824	717
43.4	1120	1059	784	819
43.42	1250	1153	921	886
43.44	1284	1211	856	909
43.46	1335	1288	1007	954
43.48	1417	1392	1031	1016
43.5	1532	1443	1038	1064
43.52	1741	1635	1103	1168
43.54	1848	1829	1243	1282
43.56	1971	2226	1255	1472
43.58	2102	2608	1431	1650
43.6	2427	3352	1578	2009
43.62	2899	4588	1671	2477
43.64	3524	6565	1817	3366
43.66	4342	9723	1905	4565
43.68	5758	13338	2108	7133
43.7	7954	15396	2350	9705
43.72	11327	17230	2507	11812
43.74	15769	19406	2933	14033
43.76	20895	22745	3442	16789
43.78	26662	27910	4905	21062
43.8	33746	33650	7022	24833
43.82	43525	37828	10602	27922
43.84	54784	37518	15091	28825
43.86	64012	28927	20435	23322
43.88	62594	19203	26344	16081
43.9	50377	15865	32743	13177
43.92	35177	16422	40327	12957
43.94	28976	17328	48959	13231
43.96	29831	15462	58037	12228
43.98	30985	10110	59193	8377
44	27029	4919	51317	4426
44.02	18460	2811	38123	2412
44.04	10137	2105	29505	1799
44.06	4911	1764	27558	1506
44.08	3365	1524	28024	1355
44.1	2697	1427	26209	1243
44.12	2440	1218	19590	1176
44.14	2162	1187	11466	1048
44.16	1908	1089	5725	973
44.18	1694	981	3701	894
44.2	1616	943	2915	811
44.22	1443	881	2505	762
44.24	1294	845	2273	745
44.26	1210	814	1971	691
44.28	1085	758	1788	690
44.3	1041	736	1532	688
44.32	999	704	1351	651
44.34	914	699	1326	638
44.36	845	705	1125	607
44.38	859	691	1126	592
44.4	812	724	1069	622
44.42	796	695	973	644
44.44	777	678	849	581
44.46	831	661	826	607
44.48	818	625	860	567
44.5	801	679	846	574
44.52	738	665	818	577
44.54	746	643	775	560
44.56	783	637	781	610
44.58	772	658	767	580
44.6	726	604	780	542
44.62	727	592	713	593
44.64	682	634	752	605
44.66	702	643	730	606
44.68	742	644	699	555
44.7	696	648	726	526
44.72	689	669	714	528
44.74	670	638	696	551
44.76	694	614	682	566
44.78	659	606	680	567
44.8	702	632	730	588
44.82	674	602	672	580
44.84	640	609	679	557
44.86	667	590	672	554
44.88	643	556	663	516
44.9	657	647	660	594
44.92	652	565	663	549
44.94	682	579	626	544
44.96	659	581	659	524
44.98	634	625	652	540
45	701	641	682	510
45.02	667	613	666	502
45.04	596	571	708	498
45.06	626	590	684	475
45.08	610	577	649	504
45.1	617	601	665	527
45.12	612	606	671	550
45.14	642	567	683	548
45.16	653	575	590	491
45.18	589	527	597	526
45.2	627	619	649	526
45.22	601	585	639	529
45.24	659	631	670	520
45.26	600	597	647	513
45.28	592	599	620	463
45.3	636	612	649	510
45.32	642	602	564	525
45.34	617	563	638	540
45.36	644	551	614	513
45.38	642	546	616	500
45.4	658	533	633	486
45.42	613	619	647	513
45.44	620	591	581	495
45.46	630	531	599	524
45.48	598	545	629	550
45.5	598	613	616	525
45.52	635	572	594	506
45.54	657	514	607	507
45.56	604	605	559	500
45.58	622	566	621	551
45.6	638	571	622	495
45.62	693	587	637	495
45.64	648	600	600	544
45.66	637	588	641	534
45.68	652	572	643	539
45.7	587	578	616	527
45.72	661	578	633	555
45.74	619	636	616	533
45.76	658	560	616	543
45.78	617	577	582	547
45.8	630	555	617	558
45.82	643	554	616	551
45.84	641	565	606	528
45.86	629	612	579	545
45.88	606	548	637	506
45.9	646	586	629	545
45.92	613	509	557	507
45.94	610	556	600	531
45.96	637	536	625	533
45.98	652	576	623	556
46	593	519	647	510
46.02	584	509	627	514
46.04	567	572	644	530
46.06	600	549	637	522
46.08	607	547	650	541
46.1	609	502	614	484
46.12	572	533	597	522
46.14	620	519	623	513
46.16	593	530	610	512
46.18	574	580	619	516
46.2	586	551	670	507
46.22	611	581	666	465
46.24	578	572	656	486
46.26	571	538	574	503
46.28	595	555	655	487
46.3	622	528	660	537
46.32	592	532	635	510
46.34	601	508	636	507
46.36	568	508	607	460
46.38	552	565	609	481
46.4	604	529	641	472
46.42	596	566	604	490
46.44	575	528	626	512
46.46	592	534	656	486
46.48	606	549	616	511
46.5	618	551	621	532
46.52	586	581	662	496
46.54	589	524	638	505
46.56	558	522	649	513
46.58	576	533	658	512
46.6	568	495	642	484
46.62	602	541	639	535
46.64	666	495	658	458
46.66	571	520	684	533
46.68	562	531	640	503
46.7	594	558	628	499
46.72	552	522	596	495
46.74	552	536	597	480
46.76	546	532	598	477
46.78	553	545	624	483
46.8	561	502	621	456
46.82	527	501	641	493
46.84	537	489	622	504
46.86	585	560	587	499
46.88	550	586	592	515
46.9	585	547	523	525
46.92	587	568	531	483
46.94	527	534	576	481
46.96	593	517	585	455
46.98	579	550	567	477
47	552	548	577	465
47.02	545	546	562	470
47.04	528	524	564	484
47.06	517	543	594	478
47.08	555	495	564	485
47.1	517	513	512	484
47.12	521	554	599	479
47.14	551	509	588	477
47.16	544	531	538	440
47.18	558	536	544	495
47.2	590	560	599	488
47.22	554	538	554	499
47.24	526	555	571	495
47.26	551	526	589	493
47.28	533	555	576	522
47.3	597	537	585	493
47.32	515	545	551	470
47.34	531	562	571	475
47.36	544	569	560	520
47.38	520	563	586	467
47.4	543	498	571	494
47.42	561	538	597	489
47.44	549	562	552	483
47.46	527	553	593	526
47.48	563	515	578	513
47.5	585	535	624	492
47.52	530	560	573	506
47.54	560	511	550	484
47.56	540	521	595	490
47.58	553	517	586	459
47.6	579	542	569	479
47.62	572	527	575	462
47.64	539	536	609	505
47.66	538	503	608	479
47.68	564	511	616	469
47.7	548	569	558	515
47.72	556	518	599	502
47.74	577	517	592	481
47.76	539	522	614	503
47.78	595	531	589	542
47.8	551	503	609	474
47.82	520	529	615	506
47.84	530	564	594	502
47.86	503	515	592	485
47.88	527	526	588	483
47.9	554	519	591	463
47.92	604	518	558	500
47.94	522	549	504	466
47.96	555	530	540	494
47.98	547	489	560	483
48	527	545	580	494
48.02	551	557	547	437
48.04	556	513	543	516
48.06	535	512	579	492
48.08	555	501	533	459
48.1	554	530	553	482
48.12	559	564	562	452
48.14	556	496	547	446
48.16	565	547	519	451
48.18	567	510	552	441
48.2	520	499	552	482
48.22	534	480	593	507
48.24	498	520	566	488
48.26	526	461	534	464
48.28	526	500	552	471
48.3	562	537	557	471
48.32	547	491	559	442
48.34	554	553	551	439
48.36	527	556	593	445
48.38	548	495	526	468
48.4	582	497	537	485
48.42	565	523	522	486
48.44	549	521	545	476
48.46	548	511	520	481
48.48	533	508	526	460
48.5	547	513	537	436
48.52	573	514	554	486
48.54	567	500	558	468
48.56	585	504	521	468
48.58	545	494	538	502
48.6	609	512	587	475
48.62	528	467	542	483
48.64	520	490	510	459
48.66	555	498	528	471
48.68	552	485	522	511
48.7	560	524	495	485
48.72	552	507	575	503
48.74	585	496	519	427
48.76	550	487	558	473
48.78	528	502	519	478
48.8	556	486	498	506
48.82	560	528	535	473
48.84	521	521	538	479
48.86	564	508	547	459
48.88	561	509	523	448
48.9	542	478	528	463
48.92	528	503	540	452
48.94	549	512	548	436
48.96	517	503	525	419
48.98	524	491	528	440
49	538	481	524	497
49.02	549	493	485	445
49.04	533	503	548	462
49.06	501	496	545	436
49.08	549	498	547	454
49.1	499	500	576	450
49.12	552	515	532	453
49.14	496	554	514	468
49.16	535	522	554	495
49.18	479	553	526	431
49.2	535	513	489	464
49.22	496	490	522	437
49.24	528	550	515	439
49.26	496	484	469	437
49.28	557	478	503	416
49.3	583	518	518	432
49.32	585	498	528	453
49.34	545	551	501	446
49.36	512	535	539	465
49.38	500	544	545	484
49.4	518	515	529	460
49.42	538	520	535	476
49.44	542	500	518	465
49.46	480	497	536	444
49.48	545	495	475	464
49.5	561	530	530	433
49.52	480	512	514	421
49.54	538	521	528	420
49.56	525	528	555	464
49.58	507	519	536	468
49.6	514	508	543	416
49.62	470	500	548	462
49.64	537	535	504	437
49.66	556	509	477	417
49.68	508	506	496	459
49.7	556	466	460	414
49.72	497	531	502	445
49.74	520	536	504	452
49.76	548	504	533	400
49.78	534	517	537	447
49.8	531	489	571	416
49.82	494	477	543	459
49.84	536	466	512	432
49.86	546	501	502	464
49.88	523	474	518	440
49.9	544	508	505	453
49.92	490	442	520	448
49.94	523	469	512	444
[truncated: 2,003 more rows]

## Sheet: Fig. 3d
300SCCM							600SCCM							800SCCM							1000SCCM
Binding Energy (ev)	Intensity (arb. units)						Binding Energy (ev)	Intensity (arb. units)						Binding Energy (ev)	Intensity (arb. units)						Binding Energy (ev)	Intensity (arb. units)
	Experiment Data	OⅠ	OⅡ	Background	Fitting Curve			Experiment Data	OⅠ	OⅡ	Background	Fitting Curve			Experiment Data	OⅠ	OⅡ	Background	Fitting Curve			Experiment Data	OⅠ	OⅡ	Background	Fitting Curve
545.2	62447.4	0	0	0	62793.4		545.1	55971	0	0	0	56349.5		545.05	56774.2	0	0	0	57114.5		545.2	52918.6	0	0	0	53279
545.15	62469.7	62130.9	62459.6	62122.3	62468.2		545.05	56027.3	56110.8	56374.4	56053.4	56431.9		545	57338.2	57143.1	57220.4	57011.6	57351.9		545.15	53198.5	52829.7	52930.8	52700	53060.4
545.1	62143	62129.2	62457.9	62120.6	62466.5		545	56295.4	56105.9	56369.5	56048.4	56426.9		544.95	57514.3	57092.1	57169.3	56960.5	57300.9		545.1	52436.1	52820.7	52921.9	52691.1	53051.5
545.05	61781.8	62127.4	62456.1	62118.8	62464.7		544.95	56289.9	56079.6	56343.2	56022.2	56400.7		544.9	56781.2	57074.3	57151.5	56942.7	57283.1		545.05	52533.7	52792.8	52894	52663.2	53023.6
545	62083.3	62125.1	62453.8	62116.5	62462.5		544.9	56288.3	56058.8	56322.4	56001.4	56379.8		544.85	57027.2	57072	57149.3	56940.5	57280.9		545	52465.8	52754.2	52855.4	52624.6	52985
544.95	62007.2	62111.2	62439.9	62102.6	62448.5		544.85	55733.7	56034.8	56298.4	55977.3	56355.8		544.8	57189.6	57042.5	57119.8	56911	57251.3		544.95	52715.9	52750.7	52851.9	52621.1	52981.5
544.9	61923.7	62086.6	62415.3	62078	62423.9		544.8	55768	56006.8	56270.4	55949.4	56327.9		544.75	56456.2	56995.8	57073.1	56864.3	57204.6		544.9	52631.7	52700.6	52801.8	52571	52931.4
544.85	62105.3	62062.5	62391.2	62053.9	62399.8		544.75	56637.1	55981.9	56245.5	55924.5	56303		544.7	56513.6	56970.4	57047.7	56838.9	57179.2		544.85	52750.6	52650.6	52751.7	52520.9	52881.3
544.8	62242.9	62050.7	62379.4	62042.1	62388		544.7	55752.6	55953.1	56216.7	55895.7	56274.1		544.65	56721.5	56960.6	57037.9	56829.1	57169.4		544.8	52418.6	52607	52708.2	52477.4	52837.8
544.75	62605.3	62041.6	62370.3	62033	62378.9		544.65	56023.6	55924.3	56187.9	55866.9	56245.3		544.6	57155.7	56946.9	57024.2	56815.3	57155.7		544.75	52470.3	52566.8	52668	52437.2	52797.6
544.7	62399	62024.9	62353.6	62016.3	62362.2		544.6	56010.8	55905.2	56168.8	55847.7	56226.2		544.55	56855.6	56929	57006.2	56797.4	57137.8		544.7	52793.9	52540.8	52641.9	52411.2	52771.6
544.65	61882.7	62005.4	62334.1	61996.8	62342.7		544.55	55641.2	55897	56160.7	55839.6	56218.1		544.5	56224.7	56907.7	56985	56776.2	57116.5		544.65	52089.7	52488.6	52589.8	52359	52719.4
544.6	61678.8	61980.4	62309.1	61971.8	62317.8		544.5	55943	55880.8	56144.4	55823.3	56201.8		544.45	56883.8	56904.9	56982.1	56773.3	57113.7		544.6	52616.3	52463.8	52564.9	52334.1	52694.6
544.55	61859.4	61944.8	62273.5	61936.1	62282.1		544.45	55998.4	55858.7	56122.3	55801.3	56179.8		544.4	57440.9	56879.8	56957.1	56748.3	57088.6		544.55	51958.1	52432	52533.1	52302.3	52662.7
544.5	61951.7	61902.7	62231.4	61894.1	62240		544.4	55551.5	55856.6	56120.2	55799.2	56177.7		544.35	56674	56845.6	56922.9	56714.1	57054.4		544.5	51898.1	52428.2	52529.4	52298.6	52659
544.45	61985.6	61867.4	62196.1	61858.8	62204.7		544.35	55579.2	55854.7	56118.3	55797.2	56175.7		544.3	56881.8	56799.8	56877.1	56668.3	57008.6		544.45	52179.6	52418.9	52520.1	52289.3	52649.7
544.4	61999.3	61847.6	62176.3	61839	62184.9		544.3	56025.1	55851.8	56115.4	55794.4	56172.8		544.25	56730.3	56764.2	56841.5	56632.6	56973		544.4	52142.1	52398.8	52500	52269.2	52629.6
544.35	62096.2	61836.2	62164.9	61827.6	62173.5		544.25	55876.2	55850.6	56114.2	55793.1	56171.6		544.2	56812	56730.7	56808	56599.2	56939.5		544.35	52358.3	52398.4	52499.6	52268.8	52629.2
544.3	62013.4	61819.8	62148.5	61811.2	62157.1		544.2	55501.5	55844.6	56108.2	55787.1	56165.6		544.15	56391	56685.5	56762.8	56554	56894.3		544.3	52400.7	52396.6	52497.8	52267	52627.4
544.25	61549.8	61798.3	62126.9	61789.6	62135.6		544.15	55723.9	55836.8	56100.5	55779.4	56157.9		544.1	56564.6	56638.6	56715.9	56507.1	56847.4		544.25	52377.6	52394.9	52496.1	52265.3	52625.7
544.2	61605.4	61773.9	62102.6	61765.3	62111.3		544.1	56047	55828.2	56091.8	55770.7	56149.2		544.05	56453.7	56622	56699.3	56490.5	56830.9		544.2	52368	52391.8	52493	52262.2	52622.6
544.15	61827	61745.9	62074.6	61737.3	62083.2		544.05	55851	55818.3	56081.9	55760.9	56139.3		544	56419	56622	56699.3	56490.5	56830.8		544.15	52572.8	52386.6	52487.8	52257	52617.4
544.1	61953.8	61717.4	62046.1	61708.8	62054.7		544	56275.3	55806.2	56069.8	55748.8	56127.3		543.95	56105.1	56618.3	56695.6	56486.7	56827.1		544.1	52486.6	52381	52482.2	52251.4	52611.8
544.05	61718	61696.8	62025.5	61688.1	62034.1		543.95	56101.3	55795.5	56059.1	55738.1	56116.5		543.9	56473.4	56616.1	56693.4	56484.6	56824.9		544.05	52554.4	52373.4	52474.6	52243.8	52604.2
544	61758.3	61685.1	62013.8	61676.5	62022.5		543.9	56027.9	55788.1	56051.7	55730.7	56109.2		543.85	56382.5	56615.6	56692.9	56484	56824.4		544	52358.2	52364	52465.2	52234.4	52594.8
543.95	61876.9	61681.9	62010.6	61673.3	62019.2		543.85	55603.1	55774.1	56037.7	55716.7	56095.2		543.8	56182.2	56614.6	56691.9	56483.1	56823.4		543.95	52477.5	52354	52455.2	52224.4	52584.8
543.9	61749	61679.4	62008	61670.7	62016.7		543.8	55770.1	55760.7	56024.4	55703.3	56081.8		543.75	57060.2	56613.3	56690.6	56481.8	56822.1		543.9	52238	52341.7	52442.9	52212.1	52572.5
543.85	61417	61674.1	62002.8	61665.5	62011.4		543.75	55681.2	55749.8	56013.4	55692.3	56070.8		543.7	56617.4	56610.7	56688	56479.2	56819.5		543.85	52706.7	52327.9	52429	52198.2	52558.7
543.8	61534	61669.7	61998.4	61661.1	62007		543.7	55254.8	55735.3	55998.9	55677.8	56056.3		543.65	56681	56606.7	56684	56475.2	56815.5		543.8	52783.6	52315.2	52416.4	52185.6	52546
543.75	61556.5	61668.6	61997.2	61659.9	62005.9		543.65	56348.8	55723.3	55986.9	55665.9	56044.4		543.6	56485	56600.4	56677.7	56468.9	56809.2		543.75	52503.1	52303.2	52404.4	52173.6	52534
543.7	61488.7	61665.6	61994.3	61656.9	62002.9		543.6	55467.1	55709.2	55972.8	55651.7	56030.2		543.55	56653.1	56593.6	56670.9	56462.1	56802.5		543.7	52952.8	52291	52392.1	52161.4	52521.8
543.65	61696.2	61660	61988.7	61651.4	61997.3		543.55	55539.9	55694.4	55958	55637	56015.5		543.5	56776.8	56585.3	56662.6	56453.8	56794.1		543.65	52701.2	52277.2	52378.4	52147.6	52508
543.6	61746.7	61651.7	61980.4	61643.1	61989		543.5	56216.6	55676.3	55939.9	55618.9	55997.3		543.45	56765.7	56575.9	56653.2	56444.4	56784.7		543.6	52063.5	52263.9	52365.1	52134.3	52494.7
543.55	61730.7	61640.3	61969	61631.7	61977.6		543.45	55734.4	55655.3	55918.9	55597.8	55976.3		543.4	56687	56567.1	56644.4	56435.6	56776		543.55	52172.2	52250.2	52351.3	52120.6	52481
543.5	61903.2	61624.2	61952.9	61615.6	61961.5		543.4	56271.6	55632	55895.7	55574.6	55953.1		543.35	56530.7	56557.9	56635.2	56426.4	56766.7		543.5	52502.7	52236.1	52337.3	52106.5	52466.9
543.45	62015.2	61603.2	61931.9	61594.6	61940.5		543.35	55947.7	55603.6	55867.2	55546.2	55924.7		543.3	56743.9	56551	56628.3	56419.4	56759.8		543.45	52689.4	52222.9	52324	52093.2	52453.7
543.4	62138.5	61579.3	61908	61570.7	61916.7		543.3	55915.6	55577.2	55840.8	55519.8	55898.3		543.25	56375.1	56544.2	56621.5	56412.7	56753		543.4	52184.8	52211.1	52312.3	52081.5	52441.9
543.35	62026.4	61555.2	61883.9	61546.6	61892.6		543.25	55988	55553.2	55816.8	55495.7	55874.2		543.2	56790.6	56537.1	56614.4	56405.6	56745.9		543.35	52250.1	52201.6	52302.7	52072	52432.4
543.3	61864.2	61531.3	61860	61522.7	61868.6		543.2	55772.6	55527.6	55791.2	55470.2	55848.7		543.15	56652.3	56529	56606.3	56397.5	56737.8		543.3	52670.5	52192.9	52294.1	52063.3	52423.7
543.25	61968.2	61508.1	61836.8	61499.5	61845.5		543.15	55759	55505.7	55769.3	55448.2	55826.7		543.1	55934.7	56522.3	56599.6	56390.8	56731.1		543.25	52375.2	52183.9	52285.1	52054.3	52414.7
543.2	61692.3	61483.9	61812.6	61475.3	61821.2		543.1	55772.3	55482.6	55746.2	55425.1	55803.6		543.05	56364.8	56516.8	56594.1	56385.2	56725.6		543.2	51919.6	52175.5	52276.7	52045.9	52406.3
543.15	61262.7	61460.1	61788.8	61451.5	61797.4		543.05	54864.3	55461.4	55725	55403.9	55782.4		543	56660.9	56511.5	56588.8	56380	56720.3		543.15	52184.8	52167.6	52268.8	52038	52398.4
543.1	61419.4	61437.6	61766.3	61429	61774.9		543	55511.6	55441.1	55704.7	55383.7	55762.2		542.95	56969	56506.3	56583.6	56374.8	56715.1		543.1	52322	52160.8	52262	52031.2	52391.6
543.05	61398.1	61417.2	61745.9	61408.6	61754.5		542.95	55440.2	55422	55685.6	55364.6	55743		542.9	56304.2	56498.1	56575.4	56366.6	56706.9		543.05	52102.9	52154.8	52256	52025.2	52385.6
543	61622.9	61398.5	61727.2	61389.9	61735.9		542.9	55688.5	55405.5	55669.1	55348	55726.5		542.85	56275.8	56488.7	56566	56357.2	56697.5		543	51882	52149.4	52250.6	52019.8	52380.2
542.95	61601.3	61382.1	61710.7	61373.4	61719.4		542.85	55764.3	55389.1	55652.8	55331.7	55710.2		542.8	56388	56480.9	56558.1	56349.3	56689.7		542.95	52270.3	52145.6	52246.7	52016	52376.4
542.9	61608.4	61367.9	61696.6	61359.3	61705.2		542.8	55601.5	55376	55639.6	55318.6	55697.1		542.75	56665.8	56471.9	56549.2	56340.4	56680.7		542.9	52268.9	52142.9	52244.1	52013.3	52373.7
542.85	61644.6	61355.8	61684.5	61347.1	61693.1		542.75	55559.1	55364.9	55628.5	55307.5	55686		542.7	57141.6	56463.4	56540.7	56331.9	56672.2		542.85	51891	52140.8	52242	52011.2	52371.6
542.8	61603.2	61343.3	61672	61334.7	61680.6		542.7	55428.3	55351.3	55614.9	55293.9	55672.3		542.65	57045.9	56455.9	56533.2	56324.4	56664.8		542.8	52002.7	52139	52240.2	52009.4	52369.8
542.75	61396.9	61329.3	61658	61320.7	61666.6		542.65	55577	55337.7	55601.3	55280.3	55658.8		542.6	56109.7	56450.4	56527.7	56318.8	56659.2		542.75	52150.2	52137	52238.2	52007.4	52367.8
542.7	61509	61314.4	61643.1	61305.8	61651.7		542.6	55141.6	55321.1	55584.7	55263.6	55642.1		542.55	56156.4	56441.9	56519.2	56310.4	56650.7		542.7	51986.4	52133.1	52234.3	52003.5	52363.9
542.65	61286.2	61302	61630.7	61293.4	61639.3		542.55	55355.7	55308.6	55572.2	55251.1	55629.6		542.5	56156.7	56432.2	56509.5	56300.7	56641		542.65	51713.1	52129	52230.1	51999.4	52359.8
542.6	61183.9	61292.4	61621	61283.7	61629.7		542.5	55117.2	55298.3	55561.9	55240.9	55619.4		542.45	56261.8	56421.9	56499.2	56290.4	56630.7		542.6	52080.5	52125.9	52227.1	51996.3	52356.7
542.55	61495.8	61285	61613.7	61276.4	61622.3		542.45	55373.6	55288.6	55552.2	55231.2	55609.7		542.4	56371.9	56412.7	56490	56281.2	56621.5		542.55	51755	52122.3	52223.5	51992.7	52353.1
542.5	61369.8	61280.2	61608.9	61271.6	61617.6		542.4	55758.3	55280.1	55543.7	55222.6	55601.1		542.35	57034.9	56405.4	56482.7	56273.9	56614.2		542.5	52693.3	52118	52219.2	51988.4	52348.8
542.45	61162	61276.1	61604.8	61267.5	61613.4		542.35	54940.8	55276.3	55539.9	55218.9	55597.3		542.3	56546.7	56398.5	56475.8	56267	56607.3		542.45	51889.8	52112.9	52214	51983.2	52343.7
542.4	61136.7	61271.2	61599.9	61262.6	61608.5		542.3	55319.4	55276.2	55539.8	55218.8	55597.3		542.25	56452.3	56389.7	56467	56258.2	56598.5		542.4	51805.9	52107.7	52208.8	51978	52338.4
542.35	61225.4	61267.5	61596.2	61258.9	61604.8		542.25	55429.2	55270.6	55534.2	55213.2	55591.7		542.2	56238.1	56379.9	56457.2	56248.3	56588.7		542.35	52358	52102.6	52203.7	51972.9	52333.4
542.3	61246	61266.9	61595.6	61258.3	61604.2		542.2	55309.7	55268.5	55532.1	55211	55589.5		542.15	56525.2	56368	56445.3	56236.5	56576.8		542.3	52057.7	52094.9	52196	51965.2	52325.7
542.25	61480.6	61264.4	61593.1	61255.8	61601.7		542.15	54663.1	55265.2	55528.8	55207.7	55586.2		542.1	56872.4	56355.7	56432.9	56224.1	56564.5		542.25	52184.1	52087.1	52188.2	51957.4	52317.9
542.2	61449.5	61261.3	61590	61252.7	61598.6		542.1	54998.9	55261.3	55524.9	55203.9	55582.4		542.05	56538.4	56343.5	56420.8	56212	56552.3		542.2	52073.4	52078.2	52179.4	51948.6	52309
542.15	61311.8	61258.1	61586.8	61249.5	61595.4		542.05	55295.7	55257.6	55521.2	55200.2	55578.7		542	56377.4	56333.4	56410.7	56201.9	56542.3		542.15	51839.4	52071.1	52172.3	51941.5	52301.9
542.1	60864.1	61254.2	61582.9	61245.6	61591.6		542	55139	55252.1	55515.7	55194.7	55573.2		541.95	56619.5	56323.5	56400.8	56192	56532.3		542.1	52510	52061.8	52163	51932.2	52292.6
542.05	61099.1	61249.6	61578.3	61241	61586.9		541.95	55437.7	55247	55510.6	55189.6	55568.1		541.9	56266.8	56312.4	56389.7	56180.9	56521.2		542.05	51986.4	52050.9	52152	51921.3	52281.7
542	61590.8	61244.1	61572.8	61235.5	61581.4		541.9	55470.5	55242.8	55506.4	55185.4	55563.8		541.85	56197.1	56299.6	56376.9	56168.1	56508.4		542	51974.7	52040.4	52141.6	51910.8	52271.2
541.95	61301.6	61237.9	61566.6	61229.3	61575.2		541.85	55622.6	55238.5	55502.1	55181	55559.5		541.8	56348.2	56287.6	56364.9	56156	56496.4		541.95	51968.5	52029.3	52130.5	51899.7	52260.1
541.9	61273.6	61231.8	61560.5	61223.1	61569.1		541.8	55453.3	55232.4	55496	55175	55553.5		541.75	56407.9	56278.9	56356.2	56147.4	56487.7		541.9	52535.3	52017.2	52118.4	51887.6	52248
541.85	61259.3	61224.8	61553.5	61216.2	61562.1		541.75	55083.1	55225.5	55489.1	55168.1	55546.6		541.7	56676.6	56271.7	56349	56140.1	56480.5		541.85	52199.9	52004.6	52105.8	51875	52235.4
541.8	61359.5	61217.6	61546.3	61208.9	61554.9		541.7	55008	55218.6	55482.2	55161.1	55539.6		541.65	56613.1	56265.6	56342.9	56134.1	56474.5		541.8	52041.6	51992.1	52093.2	51862.4	52222.9
541.75	61351.7	61210.1	61538.8	61201.5	61547.4		541.65	55242.6	55210.6	55474.2	55153.2	55531.7		541.6	56185.8	56260.9	56338.1	56129.3	56469.7		541.75	52120.9	51980.6	52081.8	51851	52211.4
541.7	61326.8	61202.8	61531.5	61194.2	61540.1		541.6	55150.9	55201.5	55465.2	55144.1	55522.6		541.55	55829	56254.8	56332.1	56123.3	56463.7		541.7	52392.6	51967.9	52069.1	51838.3	52198.7
541.65	61575.2	61196	61524.7	61187.4	61533.3		541.55	55176.6	55193.5	55457.1	55136.1	55514.6		541.5	56042.9	56249.7	56327	56118.2	56458.5		541.65	52031.9	51955.5	52056.7	51825.9	52186.3
541.6	61242.8	61189.8	61518.4	61181.1	61527.1		541.5	55177.1	55185.8	55449.4	55128.3	55506.8		541.45	55985.4	56245.8	56323.1	56114.3	56454.6		541.6	51684	51943.7	52044.9	51814.1	52174.5
541.55	60798	61184.1	61512.8	61175.5	61521.4		541.45	55355.1	55177.4	55441	55120	55498.5		541.4	56212.8	56243.3	56320.6	56111.8	56452.2		541.55	51950.5	51933.5	52034.7	51803.9	52164.3
541.5	60906.3	61178.1	61506.8	61169.5	61515.4		541.4	55696.8	55167	55430.6	55109.6	55488.1		541.35	56567	56242.7	56320	56111.1	56451.5		541.5	52234.6	51925.1	52026.2	51795.4	52155.9
541.45	61291.9	61171	61499.6	61162.3	61508.3		541.35	54948.9	55156.5	55420.1	55099	55477.5		541.3	55893.3	56240.2	56317.4	56108.6	56449		541.45	51691.2	51915.3	52016.5	51785.7	52146.1
541.4	60999.5	61163.3	61492	61154.6	61500.6		541.3	55384.6	55147.3	55410.9	55089.8	55468.3		541.25	55958	56235.8	56313.1	56104.3	56444.6		541.4	51614	51904.9	52006.1	51775.3	52135.7
541.35	60949.6	61155.4	61484.1	61146.7	61492.7		541.25	55523	55138.7	55402.3	55081.2	55459.7		541.2	55972.5	56230.2	56307.5	56098.7	56439		541.35	51788.7	51894.7	51995.9	51765.1	52125.5
541.3	61246.5	61147.5	61476.2	61138.9	61484.8		541.2	55640.2	55131	55394.6	55073.6	55452.1		541.15	56158.4	56222.8	56300.1	56091.3	56431.6		541.3	51443.1	51882.8	51984	51753.2	52113.6
541.25	61550.4	61139	61467.6	61130.3	61476.3		541.15	54906.8	55123.3	55386.9	55065.8	55444.3		541.1	56417.4	56215.8	56293.1	56084.3	56424.6		541.25	52355.9	51869.3	51970.5	51739.7	52100.1
541.2	61365.1	61128.1	61456.8	61119.5	61465.4		541.1	54596.7	55113.6	55377.2	55056.1	55434.6		541.05	56623	56208.2	56285.5	56076.6	56417		541.2	52155.9	51856.6	51957.7	51727	52087.4
541.15	61232.1	61116.3	61444.9	61107.6	61453.6		541.05	54782	55103.7	55367.3	55046.3	55424.7		541	56100.2	56201.2	56278.5	56069.7	56410		541.15	52189.6	51843.9	51945	51714.2	52074.7
541.1	61409.9	61105.3	61434	61096.7	61442.6		541	54690.3	55091.9	55355.5	55034.5	55412.9		540.95	56437.5	56192	56269.3	56060.5	56400.8		541.1	52460.4	51831.4	51932.6	51701.8	52062.2
541.05	61287	61093.4	61422.1	61084.8	61430.7		540.95	55074.4	55078.9	55342.5	55021.4	55399.9		540.9	55730.9	56182.1	56259.4	56050.6	56390.9		541.05	52049.1	51817.8	51918.9	51688.1	52048.6
541	61326.4	61080.1	61408.8	61071.5	61417.5		540.9	55883.8	55064.9	55328.5	55007.5	55386		540.85	56267.6	56172.1	56249.4	56040.6	56380.9		541	51494.9	51802.5	51903.7	51672.9	52033.3
540.95	61008.2	61066.3	61395	61057.7	61403.6		540.85	55594.5	55050.8	55314.4	54993.4	55371.9		540.8	56223.6	56162.3	56239.6	56030.8	56371.1		540.95	52046.4	51785.7	51886.9	51656.1	52016.5
540.9	60832.9	61052.1	61380.7	61043.4	61389.4		540.8	55447.4	55035.6	55299.2	54978.1	55356.6		540.75	56401.1	56152	56229.3	56020.5	56360.8		540.9	51420.5	51770.4	51871.6	51640.8	52001.2
540.85	61093.7	61037.3	61365.9	61028.6	61374.6		540.75	55622.2	55017.2	55280.8	54959.8	55338.2		540.7	56004.9	56142.3	56219.5	56010.7	56351.1		540.85	51837.9	51754.5	51855.7	51624.9	51985.3
540.8	61163.1	61022.1	61350.7	61013.4	61359.4		540.7	55646.1	54996.2	55259.8	54938.8	55317.2		540.65	55837.3	56131.5	56208.8	56000	56340.3		540.8	52149.1	51738.4	51839.6	51608.8	51969.2
540.75	61214.7	61006.6	61335.3	60998	61343.9		540.65	55502.1	54972.1	55235.7	54914.7	55293.1		540.6	55941.1	56120.8	56198.1	55989.3	56329.6		540.75	51772.2	51723.3	51824.4	51593.7	51954.1
540.7	61442.2	60989.8	61318.5	60981.2	61327.2		540.6	55093.2	54946.1	55209.7	54888.6	55267.1		540.55	56383	56108.4	56185.7	55976.9	56317.2		540.7	51629.5	51708.6	51809.8	51579	51939.4
540.65	61318.8	60971.1	61299.8	60962.5	61308.4		540.55	55467.1	54921.7	55185.4	54864.3	55242.8		540.5	56286.9	56096.5	56173.8	55964.9	56305.3		540.65	52150.4	51691.9	51793.1	51562.3	51922.7
540.6	61122.4	60949.7	61278.4	60941.1	61287.1		540.5	55446.2	54897	55160.6	54839.6	55218		540.45	56234.6	56083.7	56161	55952.2	56292.5		540.6	52041.4	51674.4	51775.6	51544.8	51905.2
540.55	61253.2	60926.1	61254.8	60917.5	61263.4		540.45	55515	54871.4	55135	54814	55192.5		540.4	56226	56069.7	56146.9	55938.1	56278.5		540.55	51911.9	51654.7	51755.9	51525.1	51885.5
540.5	61464.2	60901.5	61230.1	60892.8	61238.8		540.4	55443.2	54846.5	55110.1	54789	55167.5		540.35	56057.6	56054.6	56131.9	55923.1	56263.4		540.5	51685.5	51632.4	51733.5	51502.8	51863.2
540.45	61657.1	60876.5	61205.2	60867.9	61213.8		540.35	54992.9	54821.5	55085.1	54764.1	55142.6		540.3	55927	56038.5	56115.8	55907	56247.4		540.45	51997.1	51610.7	51711.9	51481.1	51841.5
540.4	61549.1	60851.2	61179.8	60842.5	61188.5		540.3	55452.4	54797.2	55060.8	54739.7	55118.2		540.25	56280.5	56020.6	56097.9	55889.1	56229.4		540.4	52080.1	51588	51689.2	51458.4	51818.8
540.35	61237.5	60825.2	61153.9	60816.5	61162.5		540.25	55434.9	54771.7	55035.3	54714.3	55092.8		540.2	56565.5	56002.8	56080.1	55871.2	56211.6		540.35	51979	51564.8	51666	51435.2	51795.6
540.3	61079.9	60799.2	61127.9	60790.6	61136.5		540.2	55110.3	54745.8	55009.4	54688.4	55066.8		540.15	56085.2	55984.3	56061.6	55852.8	56193.1		540.3	52500.8	51541.1	51642.2	51411.4	51771.9
540.25	60947.3	60773	61101.7	60764.4	61110.3		540.15	55344.7	54721.2	54984.8	54663.7	55042.2		540.1	55922.3	55966.4	56043.7	55834.9	56175.2		540.25	51638.7	51516.2	51617.4	51386.6	51747
540.2	61029.9	60745.5	61074.2	60736.9	61082.8		540.1	54994.9	54696.4	54960	54639	55017.4		540.05	56252.9	55947.9	56025.2	55816.4	56156.7		540.2	51889.6	51492.2	51593.4	51362.6	51723
540.15	61317.9	60717.3	61046	60708.7	61054.6		540.05	55189.1	54672.4	54936	54615	54993.5		540	56103.6	55926.8	56004.1	55795.3	56135.6		540.15	51506.8	51466.9	51568	51337.3	51697.7
540.1	60998.3	60688.6	61017.3	60680	61025.9		540	55332.3	54647	54910.6	54589.6	54968		539.95	56215.6	55903.3	55980.6	55771.7	56112.1		540.1	52086.7	51440.9	51542.1	51311.3	51671.7
540.05	60865.6	60659.1	60987.7	60650.4	60996.4		539.95	54692.9	54622.6	54886.2	54565.2	54943.6		539.9	55827.7	55878	55955.3	55746.4	56086.8		540.05	52128.2	51414.2	51515.4	51284.6	51645
540	61310.9	60628.1	60956.8	60619.5	60965.5		539.9	55278.6	54597.4	54861	54539.9	54918.4		539.85	56147	55852.9	55930.2	55721.4	56061.7		540	51358.8	51387.1	51488.3	51257.5	51617.9
539.95	61354	60595.2	60923.9	60586.6	60932.5		539.85	54868.6	54570.5	54834.1	54513	54891.5		539.8	56561.5	55825.9	55903.1	55694.3	56034.7		539.95	51844.4	51361.2	51462.3	51231.5	51592
539.9	61470.9	60559.7	60888.4	60551.1	60897		539.8	55203.8	54542.8	54806.4	54485.4	54863.8		539.75	56370.4	55797.3	55874.6	55665.8	56006.1		539.9	51929	51334.5	51435.6	51204.8	51565.3
539.85	61463.4	60522.8	60851.4	60514.1	60860.1		539.75	54809.3	54513.8	54777.4	54456.4	54834.9		539.7	56490.8	55768.1	55845.4	55636.6	55976.9		539.85	52046.9	51306.6	51407.8	51177	51537.4
539.8	61295	60485.8	60814.4	60477.1	60823.1		539.7	55428.9	54485.4	54749	54427.9	54806.4		539.65	56179.4	55736.5	55813.8	55605	55945.4		539.8	51821.8	51278.8	51380	51149.2	51509.6
539.75	61335.2	60447.3	60776	60438.7	60784.6		539.65	55396.4	54456.1	54719.7	54398.7	54777.1		539.6	56369.4	55703.9	55781.2	55572.4	55912.8		539.75	51786	51250.9	51352.1	51121.3	51481.7
539.7	61321	60406.5	60735.2	60397.9	60743.8		539.6	55294.9	54424.1	54687.7	54366.6	54745.1		539.55	56021.8	55669.3	55746.6	55537.8	55878.1		539.7	51610	51223.7	51324.9	51094.1	51454.5
539.65	61092.9	60365.3	60694	60356.7	60702.6		539.55	55134.4	54390.9	54654.5	54333.5	54712		539.5	56117.2	55633.2	55710.5	55501.7	55842		539.65	51990.6	51195	51296.2	51065.4	51425.8
539.6	60919.8	60323.7	60652.4	60315.1	60661		539.5	54684.7	54354.8	54618.4	54297.4	54675.9		539.45	56437.9	55595.4	55672.7	55463.9	55804.2		539.6	51187.8	51164.5	51265.6	51034.8	51395.3
539.55	61026.2	60282.6	60611.3	60274	60620		539.45	55299.5	54317.8	54581.4	54260.4	54638.8		539.4	56158.7	55557.6	55634.9	55426	55766.4		539.55	51811.1	51132.7	51233.9	51003.1	51363.5
539.5	61163.1	60242.6	60571.3	60234	60579.9		539.4	55326.2	54279.7	54543.3	54222.3	54600.8		539.35	56056.5	55521.2	55598.4	55389.6	55730		539.5	51580.1	51102.2	51203.3	50972.5	51333
539.45	60982.5	60202.3	60531	60193.7	60539.7		539.35	55305.6	54241	54504.6	54183.6	54562.1		539.3	56181.3	55483	55560.3	55351.5	55691.8		539.45	51574.8	51070.4	51171.5	50940.7	51301.2
539.4	61040.1	60162.1	60490.8	60153.5	60499.4		539.3	55547.8	54202.5	54466.1	54145	54523.5		539.25	56656.1	55446	55523.3	55314.4	55654.8		539.4	52177.2	51037.9	51139.1	50908.3	51268.7
539.35	60881.1	60122.4	60451.1	60113.8	60459.7		539.25	55130.6	54164.1	54427.7	54106.7	54485.2		539.2	55968.8	55408	55485.3	55276.5	55616.8		539.35	52013.8	51003.4	51104.6	50873.8	51234.2
539.3	60730.1	60084.1	60412.7	60075.4	60421.4		539.2	54790.7	54123.7	54387.3	54066.3	54444.8		539.15	55664	55369.1	55446.4	55237.6	55577.9		539.3	51313.9	50969.1	51070.2	50839.4	51199.9
539.25	60923.6	60047.2	60375.9	60038.6	60384.5		539.15	55252.2	54081.3	54344.9	54023.9	54402.4		539.1	56287.4	55330.5	55407.7	55198.9	55539.3		539.25	51914.5	50932.6	51033.7	50802.9	51163.3
539.2	60913	60011	60339.7	60002.4	60348.3		539.1	54951.3	54040.4	54304	53983	54361.5		539.05	55621.8	55292.1	55369.4	55160.6	55500.9		539.2	51673.5	50895.4	50996.5	50765.8	51126.2
539.15	60730.3	59975.7	60304.4	59967.1	60313.1		539.05	54822	54002.1	54265.7	53944.7	54323.2		539	55899.9	55253.1	55330.4	55121.6	55462		539.15	51980.9	50857.6	50958.7	50728	51088.4
539.1	60277.9	59939.7	60268.4	59931.1	60277		539	55456.1	53963.3	54226.9	53905.8	54284.3		538.95	55976.6	55213.2	55290.5	55081.6	55422		539.1	51595.4	50818.4	50919.5	50688.7	51049.2
539.05	60070.3	59901.9	60230.5	59893.2	60239.2		538.95	54956.2	53925.5	54189.1	53868	54246.5		538.9	55938.2	55174.5	55251.8	55043	55383.3		539.05	51585.5	50779	50880.1	50649.3	51009.8
539	60427	59862.8	60191.5	59854.1	60200.1		538.9	54365	53887.7	54151.3	53830.3	54208.8		538.85	55661.8	55134.4	55211.6	55002.8	55343.2		539	51653.7	50740.5	50841.6	50610.8	50971.3
538.95	60506.9	59823.3	60152	59814.7	60160.6		538.85	54008.2	53849.5	54113.1	53792.1	54170.5		538.8	55828.1	55092	55169.2	54960.4	55300.8		538.95	51435	50700.2	50801.3	50570.5	50931
538.9	60845.2	59785.2	60113.9	59776.6	60122.5		538.8	55114.5	53812.5	54076.1	53755	54133.5		538.75	56060.7	55049.2	55126.5	54917.6	55258		538.9	51687.4	50661.1	50762.2	50531.4	50891.9
538.85	61184.7	59748.5	60077.2	59739.9	60085.8		538.75	54789.8	53777.1	54040.7	53719.7	54098.1		538.7	55860	55003.7	55081	54872.2	55212.6		538.85	51877.6	50621.8	50722.9	50492.1	50852.6
538.8	60867.4	59711.8	60040.5	59703.2	60049.2		538.7	54734.2	53740.7	54004.3	53683.3	54061.8		538.65	55982.9	54956.8	55034.1	54825.2	55165.6		538.8	51302.4	50582.9	50684	50453.2	50813.7
538.75	60438.2	59674	60002.7	59665.4	60011.3		538.65	54570.1	53706.1	53969.7	53648.7	54027.2		538.6	55907.2	54909.1	54986.4	54777.6	55118		538.75	51545.6	50544.4	50645.5	50414.7	50775.2
538.7	60121.6	59634	59962.7	59625.4	59971.3		538.6	54449.3	53672.6	53936.2	53615.2	53993.7		538.55	55959.7	54862.9	54940.2	54731.4	55071.7		538.7	51100.8	50507.3	50608.4	50377.6	50738.1
538.65	60085.9	59592.5	59921.2	59583.9	59929.8		538.55	54017.2	53637.9	53901.5	53580.4	53958.9		538.5	55961.2	54816.1	54893.4	54684.6	55024.9		538.65	51388.8	50470.5	50571.6	50340.8	50701.3
538.6	60338.3	59549.4	59878.1	59540.7	59886.7		538.5	54815.4	53600.9	53864.5	53543.4	53921.9		538.45	55892.3	54770.3	54847.6	54638.7	54979.1		538.6	51459.7	50433.5	50534.5	50303.7	50664.3
538.55	60256.6	59506.7	59835.4	59498.1	59844		538.45	54467.1	53565.7	53829.3	53508.3	53886.8		538.4	55697.6	54725.2	54802.5	54593.7	54934		538.55	51074.7	50396.8	50497.8	50267	50627.5
538.5	60324	59466	59794.7	59457.4	59803.3		538.4	54238.7	53530.8	53794.4	53473.3	53851.8		538.35	55056.2	54680.9	54758.2	54549.4	54889.7		538.5	50753.5	50361.7	50462.8	50232	50592.5
538.45	60487.1	59426.3	59755	59417.7	59763.6		538.35	54445.5	53497.4	53761	53439.9	53818.4		538.3	55369.8	54637.5	54714.8	54506	54846.3		538.45	51171.1	50328	50429	50198.2	50558.8
538.4	60581.2	59386.5	59715.2	59377.9	59723.8		538.3	54464.6	53464.7	53728.3	53407.2	53785.7		538.25	55076	54596.6	54673.9	54465.1	54805.4		538.4	51183.8	50297.3	50398.3	50167.5	50528.1
538.35	60273.9	59345.5	59674.2	59336.9	59682.8		538.25	54090.9	53431.1	53694.7	53373.7	53752.2		538.2	55394	54558.8	54636.1	54427.3	54767.7		538.35	51218.3	50267.7	50368.7	50137.9	50498.5
538.3	60181.3	59302.9	59631.6	59294.3	59640.3		538.2	54384.7	53396.9	53660.5	53339.4	53717.9		538.15	55176.4	54523.7	54601	54392.2	54732.5		538.3	50944.4	50240	50341	50110.2	50470.8
538.25	60162.6	59260.1	59588.8	59251.5	59597.5		538.15	53860	53364.6	53628.2	53307.1	53685.6		538.1	55287.7	54489.9	54567.2	54358.3	54698.7		538.25	50527.5	50213	50313.9	50083.1	50443.8
538.2	60080.8	59217.8	59546.5	59209.2	59555.1		538.1	53992.3	53332.8	53596.4	53275.3	53653.8		538.05	54750.4	54457.3	54534.6	54325.8	54666.1		538.2	50167.6	50187.2	50288.1	50057.3	50417.9
538.15	60089.4	59176.6	59505.3	59168	59513.9		538.05	54415.1	53300.9	53564.5	53243.4	53621.9		538	54632.3	54424.6	54501.9	54293	54633.4		538.15	50425.8	50160.8	50261.8	50031	50391.6
538.1	60160.9	59135.5	59464.2	59126.9	59472.9		538	53937.3	53268.5	53532	53211	53589.5		537.95	54809.1	54392.1	54469.3	54260.5	54600.9		538.1	50454.4	50134.5	50235.4	50004.6	50365.3
538.05	59993.6	59095.3	59424	59086.7	59432.6		537.95	53809.5	53235.2	53498.8	53177.7	53556.2		537.9	55161.8	54359.7	54437	54228.1	54568.5		538.05	50947.1	50107.4	50208.3	49977.5	50338.2
538	59713.8	59055.4	59384.1	59046.8	59392.8		537.9	53973.9	53200.7	53464.3	53143.3	53521.8		537.85	54988.6	54330.1	54407.3	54198.5	54538.9		538	50405.5	50082.1	50182.9	49952.1	50312.9
537.95	59577.2	59015.9	59344.6	59007.3	59353.3		537.85	53971.7	53166.5	53430	53109	53487.5		537.8	54771.6	54300.3	54377.6	54168.8	54509.2		537.95	50677	50057.3	50158.1	49927.4	50288.1
537.9	60042.6	58977	59305.6	58968.3	59314.3		537.8	54316.2	53133.1	53396.7	53075.6	53454.1		537.75	54981.6	54271.7	54348.9	54140.1	54480.5		537.9	50913.3	50032.1	50132.9	49902.1	50262.9
537.85	59954.5	58938.4	59267.1	58929.8	59275.7		537.75	54447.3	53099.5	53363.1	53042.1	53420.6		537.7	54702.5	54241.4	54318.6	54109.8	54450.2		537.85	51212.3	50005.6	50106.4	49875.6	50236.4
537.8	59774	58900.2	59228.8	58891.5	59237.5		537.7	54190.4	53066.7	53330.3	53009.2	53387.8		537.65	54263.6	54211.5	54288.7	54079.9	54420.3		537.8	50340.3	49978.5	50079.2	49848.4	50209.3
537.75	59697.3	58862.7	59191.4	58854.1	59200		537.65	53993	53033.8	53297.4	52976.3	53354.9		537.6	54922.8	54179.2	54256.4	54047.6	54388		537.75	50505.9	49951	50051.7	49820.9	50181.8
537.7	59640.6	58826.3	59155	58817.7	59163.6		537.6	53223.4	53001.9	53265.4	52944.4	53322.9		537.55	54668.3	54148.8	54226	54017.2	54357.6		537.7	50440.3	49924.1	50024.8	49794	50154.9
537.65	59587.7	58789.3	59118	58780.7	59126.7		537.55	53741.1	52970.5	53234	52913	53291.5		537.5	54927.3	54120.1	54197.3	53988.5	54328.9		537.65	50383.5	49896.6	49997.2	49766.4	50127.4
537.6	59625.9	58751.2	59079.9	58742.6	59088.5		537.5	53855.9	52939.7	53203.2	52882.2	53260.7		537.45	54236.9	54091.6	54168.8	53959.9	54300.4		537.6	50391	49868.4	49969	49738.2	50099.2
537.55	59572.5	58714.7	59043.4	58706.1	59052.1		537.45	53644.9	52911.1	53174.6	52853.5	53232.1		537.4	55205	54064.7	54141.8	53933	54273.5		537.55	50334.2	49841.6	49942.1	49711.3	50072.4
537.5	59340.7	58679.8	59008.5	58671.2	59017.1		537.4	53179.9	52884.6	53148.2	52827.1	53205.7		537.35	54282.7	54037.1	54114.3	53905.5	54245.9		537.5	50484.4	49816.8	49917.2	49686.4	50047.6
537.45	59529.1	58646.1	58974.8	58637.5	58983.4		537.35	53493.5	52859.2	53122.7	52801.7	53180.3		537.3	54196.1	54009	54086.1	53877.3	54217.8		537.45	50367.5	49791.6	49892	49661.2	50022.4
537.4	59593.6	58614.4	58943	58605.7	58951.7		537.3	53469.2	52834.3	53097.7	52776.7	53155.3		537.25	54453.2	53981.1	54058.2	53849.4	54189.9		537.4	50660.5	49767.7	49868	49637.2	49998.5
537.35	59196.5	58584.5	58913.1	58575.8	58921.8		537.25	53284	52807.9	53071.4	52750.3	53128.9		537.2	54220	53953.1	54030.2	53821.4	54161.9		537.35	50180.9	49745.9	49846.1	49615.3	49976.7
537.3	59157.8	58556	58884.7	58547.4	58893.3		537.2	53415.3	52781.5	53045	52724	53102.6		537.15	54621.7	53927.1	54004.3	53795.4	54136		537.3	50282.1	49725.3	49825.5	49594.7	49956.1
537.25	59088.9	58528.6	58857.3	58520	58865.9		537.15	53598.1	52756	53019.5	52698.4	53077.1		537.1	54177	53899.9	53977	53768.1	54108.7		537.25	50241.1	49704.8	49804.9	49574.1	49935.6
537.2	58816.6	58501.4	58830	58492.7	58838.7		537.1	53607.8	52730.8	52994.2	52673.2	53051.8		537.05	54575.9	53873.6	53950.7	53741.8	54082.4		537.2	49842.6	49685.1	49785.1	49554.3	49915.9
537.15	58783.3	58474.4	58803.1	58465.8	58811.8		537.05	53474.5	52706.4	52969.8	52648.7	53027.4		537	54421.4	53847.3	53924.4	53715.5	54056.2		537.15	49500.2	49667.5	49767.4	49536.7	49898.3
537.1	58882.3	58448.7	58777.3	58440	58786		537	53497.8	52683.5	52946.9	52625.8	53004.6		536.95	54066.9	53818.9	53895.9	53687.1	54027.7		537.1	49750.3	49651.1	49750.9	49520.1	49881.9
537.05	59059.9	58424.2	58752.9	58415.5	58761.5		536.95	53331.9	52661	52924.3	52603.3	52982		536.9	54379.5	53791.1	53868.2	53659.3	54000		537.05	50181.1	49636.7	49736.4	49505.6	49867.5
537	59269.6	58399.1	58727.8	58390.4	58736.4		536.9	53312.2	52638	52901.4	52580.3	52959.1		536.85	54656.2	53762.5	53839.6	53630.7	53971.4		537	49892.2	49622.2	49721.8	49491	49853
536.95	58996.5	58374	58702.7	58365.3	58711.3		536.85	52670.9	52615.1	52878.4	52557.3	52936.2		536.8	54020.9	53734.1	53811.1	53602.2	53943		536.95	49544.8	49608.6	49708	49477.2	49839.4
536.9	58946.6	58350.4	58679.1	58341.7	58687.7		536.8	52744.9	52594.3	52857.6	52536.5	52915.4		536.75	54593.7	53706.3	53783.3	53574.3	53915.3		536.9	49840.3	49595.8	49695.1	49464.3	49826.7
536.85	58961.7	58326.7	58655.4	58318.1	58664.1		536.75	53136.7	52574.9	52838.2	52517.1	52896		536.7	53973.5	53680.7	53757.8	53548.7	53889.7		536.85	49798.3	49583.6	49682.7	49451.9	49814.4
536.8	59170.3	58301.9	58630.6	58293.2	58639.2		536.7	53242.2	52556.5	52819.8	52498.7	52877.6		536.65	54228.5	53656.8	53733.9	53524.8	53865.9		536.8	50075.6	49568.7	49667.7	49436.8	49799.5
536.75	58933.1	58276.9	58605.5	58268.2	58614.2		536.65	53189.4	52540.4	52803.7	52482.5	52861.5		536.6	54307.3	53633.4	53710.4	53501.3	53842.5		536.75	49855.5	49552.9	49651.7	49420.9	49783.8
536.7	58414.5	58252.5	58581.2	58243.8	58589.9		536.6	52658.3	52525.6	52788.9	52467.7	52846.8		536.55	53726	53611.4	53688.5	53479.3	53820.6		536.7	49829.7	49538.6	49637.2	49406.4	49769.5
536.65	58631.4	58230.4	58559.1	58221.7	58567.8		536.55	52945.3	52512.8	52776	52454.8	52834		536.5	53671.5	53591.4	53668.5	53459.2	53800.7		536.65	49543.9	49525.1	49623.5	49392.6	49756
536.6	58916.2	58209.9	58538.6	58201.2	58547.3		536.5	52960.6	52499	52762.2	52440.9	52820.2		536.45	53685.8	53572.7	53649.8	53440.4	53782		536.6	50308.5	49512.5	49610.6	49379.7	49743.4
536.55	58734.3	58190.4	58519	58181.6	58527.7		536.45	52543.1	52485	52748.1	52426.9	52806.3		536.4	53739.5	53556.1	53633.3	53423.8	53765.6		536.55	49928	49500.1	49598	49367.1	49731
536.5	58639.6	58171.9	58500.6	58163.2	58509.3		536.4	52720.8	52471.9	52735	52413.7	52793.2		536.35	53713.7	53537.7	53614.9	53405.3	53747.3		536.5	49528.3	49487.8	49585.4	49354.5	49718.7
536.45	58378.3	58155.4	58484.1	58146.7	58492.8		536.35	52513.6	52460.2	52723.3	52401.9	52781.6		536.3	53907.3	53518.4	53595.7	53385.9	53728.2		536.45	49501	49477.4	49574.8	49343.8	49708.4
536.4	58333.6	58139.6	58468.3	58130.9	58477.1		536.3	52904.6	52450.7	52713.9	52392.4	52772.2		536.25	53449	53499.9	53577.2	53367.3	53709.8		536.4	49129.7	49466.4	49563.5	49332.5	49697.4
536.35	58472	58123	58451.7	58114.2	58460.5		536.25	52699.6	52442.3	52705.4	52383.8	52763.8		536.2	53792	53483.5	53561	53350.8	53693.7		536.35	49631.2	49455.9	49552.6	49321.5	49686.9
536.3	58471.3	58107.3	58436.1	58098.5	58444.9		536.2	52688.2	52434.6	52697.8	52376.1	52756.3		536.15	54379.7	53466.2	53543.8	53333.4	53676.6		536.3	49689.3	49445.7	49542	49310.9	49676.8
536.25	58428.9	58094.5	58423.4	58085.7	58432.2		536.15	52659.4	52427.3	52690.5	52368.7	52749.2		536.1	54297.9	53448.9	53526.7	53316	53659.7		536.25	49301.4	49438.9	49534.9	49303.7	49670.1
536.2	58574.4	58084	58412.9	58075.2	58421.7		536.1	52297.5	52420.9	52684.2	52362.1	52743		536.05	53932.6	53431.3	53509.3	53298.2	53642.4		536.2	49977.7	49434.3	49529.9	49298.6	49665.5
536.15	58544.3	58073.7	58402.7	58064.9	58411.5		536.05	52245.4	52416.3	52679.6	52357.4	52738.6		536	52927.2	53414.8	53493.1	53281.5	53626.4		536.15	49592.3	49429.7	49524.9	49293.6	49661.1
536.1	58183.6	58063	58392	58054.1	58400.9		536	52585.5	52412.3	52675.7	52353.2	52734.8		535.95	53798	53400.8	53479.5	53267.4	53612.9		536.1	49329.4	49424.9	49519.7	49288.2	49656.4
536.05	57928.4	58052.7	58381.9	58043.8	58390.8		535.95	52775.6	52409.9	52673.4	52350.6	52732.7		535.9	53540.2	53387.7	53466.7	53254	53600.3		536.05	49048.2	49418.3	49512.6	49281	49649.9
536	57962.4	58043.5	58372.8	58034.6	58381.7		535.9	52178.2	52408.3	52672.1	52348.9	52731.5		535.85	53680.7	53376	53455.5	53242.1	53589.4		536	49134.7	49412.2	49506.1	49274.3	49644
535.95	58466.9	58035.4	58364.9	58026.4	58373.9		535.85	52043.7	52407.5	52671.4	52347.8	52731.1		535.8	53240.3	53366.3	53446.5	53232.2	53580.5		535.95	49468	49406.7	49500.1	49268.1	49638.7
535.9	58428.4	58029.6	58359.3	58020.6	58368.4		535.8	52291.3	52407.7	52671.9	52347.8	52731.8		535.75	53020.2	53359.4	53440.2	53225	53574.6		535.9	49557	49401.2	49494	49261.8	49633.5
535.85	58092.5	58027.3	58357.3	58018.2	58366.4		535.75	52298.6	52406.6	52671.2	52346.5	52731.3		535.7	53105.4	53355.7	53437.5	53221.1	53572.1		535.85	49744.4	49396.8	49489.2	49256.6	49629.4
535.8	58094.4	58027	58357.3	58017.9	58366.4		535.7	52382.1	52404.8	52669.8	52344.4	52730.2		535.65	53249.8	53349.3	53432	53214.4	53567		535.8	49359.5	49391.6	49483.4	49250.4	49624.5
535.75	58045.8	58026.6	58357.3	58017.4	58366.5		535.65	52448.3	52402.8	52668.4	52342.1	52729.1		535.6	53687.2	53345.5	53429.5	53210.2	53564.7		535.75	49481.1	49386.6	49477.9	49244.5	49620
535.7	57678.5	58025	58356.2	58015.8	58365.5		535.6	52280	52402.8	52669	52341.7	52730.1		535.55	53423.5	53344	53429.3	53208.3	53565		535.7	49268.3	49381.4	49472.2	49238.2	49615.3
535.65	57487.9	58023.1	58354.9	58013.8	58364.3		535.55	52892.7	52401.9	52669	52340.5	52730.4		535.5	52908	53344.3	53431.3	53208.2	53567.4		535.65	49542	49376.2	49466.4	49231.9	49610.7
535.6	57925.2	58023.1	58355.6	58013.6	58365		535.5	52600.8	52399.6	52667.6	52337.8	52729.5		535.45	53727.1	53344.7	53433.7	53208.2	53570.3		535.6	49877.2	49369.4	49459.2	49223.9	49604.7
535.55	58211.5	58022.9	58356.3	58013.4	58365.8		535.45	52612.8	52397.4	52666.6	52335.1	52728.9		535.4	52971.5	53345.2	53436.4	53208.1	53573.5		535.55	49194.6	49364.2	49453.5	49217.3	49600.4
535.5	58264.7	58021.6	58356.1	58011.9	58365.7		535.4	51889	52394.8	52665.5	52332.1	52728.3		535.35	52864.6	53345.6	53439.6	53208	53577.2		535.5	49128.7	49361.9	49450.8	49213.5	49599.2
535.45	58061.5	58021.2	58357	58011.4	58366.7		535.35	52579	52392.6	52665	52329.3	52728.4		535.3	53093.7	53346.2	53443.2	53207.9	53581.4		535.45	49111.2	49361.3	49449.8	49211.4	49599.8
535.4	57902.3	58021.3	58358.6	58011.4	58368.4		535.3	52730.4	52390.2	52664.7	52326.3	52728.6		535.25	53253.8	53346.8	53447.4	53207.8	53586.3		535.4	49972.3	49361	49449.3	49209.3	49601
535.35	58460.2	58021.3	58360.4	58011.2	58370.5		535.25	52225.5	52388.2	52665	52323.6	52729.6		535.2	53400.9	53347.4	53452.2	53207.7	53591.9		535.35	48987	49360	49448.1	49206.4	49601.7
535.3	58433.2	58021.2	58362.6	58011	58372.8		535.2	52428.7	52387.7	52667.4	52322.3	52732.7		535.15	53442.5	53348.1	53457.7	53207.6	53598.3		535.3	48745.3	49359.5	49447.5	49203.9	49603.2
535.25	57808.2	58021.2	58365.2	58010.8	58375.6		535.15	52239.3	52388.4	52671.5	52322.3	52737.7		535.1	53369.7	53349	53464.1	53207.5	53605.6		535.25	48763.8	49361.6	49449.8	49203.8	49607.7
535.2	57892.6	58021.3	58368.3	58010.6	58378.9		535.1	52525.9	52389.3	52676.3	52322.2	52743.4		535.05	53682.8	53349.9	53471.4	53207.4	53613.9		535.2	49411.5	49363.9	49452.5	49203.7	49612.7
535.15	58584.5	58021.3	58372	58010.4	58382.9		535.05	52124.1	52388.6	52680.2	52320.5	52748.3		535	53503.8	53350.8	53479.7	53207.2	53623.3		535.15	49552.9	49366.4	49455.6	49203.6	49618.4
535.1	58754.5	58021.4	58376.4	58010.2	58387.6		535	52171.8	52387.8	52684.9	52318.7	52754		534.95	53055.4	53351.9	53489.2	53207.1	53634		535.1	49412.1	49369.1	49459.2	49203.5	49624.9
535.05	58053.7	58021.5	58381.6	58010	58393.1		534.95	52055.4	52388.7	52692	52318.3	52762.4		534.9	53136.6	53353.1	53500	53206.9	53646.2		535.05	48963.2	49372.1	49463.5	49203.4	49632.2
535	57910.2	58021.7	58387.8	58009.9	58399.6		534.9	52579.2	52389.4	52699.9	52317.6	52771.7		534.85	53737.6	53354.4	53512.3	53206.7	53660		535	49543.9	49375.2	49468.4	49203.2	49640.4
534.95	58282.5	58021.9	58395	58009.7	58407.2		534.85	52690	52390.8	52709.8	52317.6	52783		534.8	53847.3	53355.9	53526.2	53206.5	53675.6		534.95	49657.2	49378.6	49474.1	49203	49649.7
534.9	58207.5	58022.2	58403.5	58009.5	58416.2		534.8	52592.2	52392.3	52721.1	52317.5	52795.9		534.75	53534.6	53357.6	53542.1	53206.4	53693.3		534.9	49020	49382.3	49480.6	49202.8	49660.1
534.85	57692.8	58022.5	58413.4	58009.3	58426.6		534.75	52027.4	52394	52734	52317.4	52810.6		534.7	53200	53359.4	53560.1	53206.2	53713.3		534.85	49905.9	49386.3	49488.1	49202.5	49671.8
534.8	58005.5	58022.9	58424.9	58009.1	58438.7		534.7	52396	52395.8	52748.7	52317.2	52827.4		534.65	53288.9	53361.5	53580.3	53206.1	53735.8		534.8	49525.8	49390.6	49496.8	49202.2	49685.1
534.75	58403.3	58023.4	58438.3	58009	58452.7		534.65	52092.7	52397.8	52765.5	52317	52846.4		534.6	53437.7	53363.8	53603.2	53205.9	53761.1		534.75	49803.9	49395.3	49506.8	49201.9	49700.1
534.7	58062.2	58023.9	58453.9	58008.8	58469		534.6	52810.4	52400	52784.7	52316.7	52867.9		534.55	52816	53366.3	53628.9	53205.7	53789.5		534.7	50072.9	49400.3	49518.2	49201.6	49717
534.65	57854.5	58024.6	58471.8	58008.6	58487.8		534.55	52819.7	52402.4	52806.4	52316.5	52892.3		534.5	53449.4	53369.1	53657.8	53205.5	53821.4		534.65	49763.6	49405.8	49531.4	49201.2	49736
534.6	58645.6	58025.3	58492.5	58008.3	58509.5		534.5	53194.5	52405.1	52831.1	52316.2	52920		534.45	53793.2	53372.2	53690.3	53205.3	53857.2		534.6	49524.3	49411.9	49546.5	49200.9	49757.5
534.55	58581.7	58026.1	58516.4	58008.1	58534.4		534.45	53306.4	52408.1	52859.2	52315.9	52951.4		534.4	53921.1	53375.7	53726.6	53205.1	53897.2		534.55	49952.7	49418.4	49563.7	49200.5	49781.7
534.5	58262.8	58027	58543.7	58007.8	58562.9		534.4	53158.6	52411.5	52890.9	52315.6	52986.8		534.35	53624.4	53379.5	53767.2	53204.9	53941.9		534.5	49804.2	49425.5	49583.4	49200.1	49808.9
534.45	58339.3	58028	58575.1	58007.4	58595.7		534.35	53038.5	52415.2	52926.8	52315.3	53026.7		534.3	53402.6	53383.7	53812.6	53204.6	53991.7		534.45	49493.6	49433.3	49605.8	49199.7	49839.4
534.4	58759.6	58029.1	58610.9	58007	58633.1		534.3	52529.2	52419.3	52967.1	52314.9	53071.5		534.25	53501.4	53388.3	53863.1	53204.3	54047.2		534.4	49796.9	49441.7	49631.2	49199.3	49873.7
534.35	58869.5	58030.5	58651.8	58006.6	58675.8		534.25	52512	52423.8	53012.6	52314.4	53121.9		534.2	53751.1	53393.4	53919.3	53203.9	54108.8		534.35	49871.1	49451	49660.1	49198.9	49912.1
534.3	58643.3	58032	58698.4	58006.1	58724.3		534.2	52637.5	52428.8	53063.6	52314	53178.4		534.15	54390.7	53399.1	53981.6	53203.4	54177.3		534.3	49458.5	49461	49692.6	49198.4	49955.2
534.25	58716.9	58033.8	58751.3	58005.5	58779.6		534.15	52826.9	52434.5	53120.8	52313.5	53241.8		534.1	54130.5	53405.3	54050.8	53202.9	54253.2		534.25	49781.7	49471.8	49729.4	49197.9	50003.3
534.2	59016.9	58035.8	58811.3	58004.9	58842.2		534.1	53370.1	52440.8	53184.8	52313	53312.6		534.05	54228.5	53412.3	54127.3	53202.3	54337.3		534.2	49876	49483.6	49770.8	49197.4	50057
534.15	59035.6	58038.2	58879.2	58004.2	58913.1		534.05	53689.2	52447.7	53256.3	52312.4	53391.7		534	54484.3	53420	54211.9	53201.7	54430.3		534.15	50276.9	49496.4	49817.2	49196.8	50116.8
534.1	58998.4	58040.9	58955.9	58003.5	58993.3		534	53547.9	52455.6	53336	52311.8	53479.8		533.95	55021.5	53428.5	54305.3	53200.9	54532.9		534.1	50682.1	49510.4	49869.3	49196.2	50183.5
534.05	59577.3	58044.1	59042.2	58002.7	59083.6		533.95	53671.2	52464.3	53424.6	52311.1	53577.8		533.9	55077.7	53438.1	54408.1	53200.1	54646		534.05	50332.5	49525.5	49927.7	49195.5	50257.7
534	59572.2	58047.8	59139.4	58001.9	59185.3		533.9	53936	52474	53523	52310.3	53686.8		533.85	54951.1	53448.7	54521.1	53199.2	54770.6		534	50463.5	49542	49992.8	49194.7	50340.1
533.95	59485.1	58052.1	59248.3	58001	59299.4		533.85	54493.8	52484.9	53632.1	52309.4	53807.6		533.8	55387.1	53460.6	54645.2	53198.1	54907.6		533.95	51053	49560	50065.4	49193.8	50431.6
533.9	59566.1	58057.1	59370.2	57999.9	59427.4		533.8	53928	52497.1	53752.6	52308.4	53941.3		533.75	55414.7	53473.9	54781.2	53197.1	55058		533.9	50608.2	49579.6	50146.2	49192.9	50532.9
533.85	59554.8	58062.9	59506.3	57998.8	59570.4		533.75	54035.8	52510.8	53885.8	52307.4	54089.2		533.7	55774.7	53488.9	54929.9	53195.9	55222.9		533.85	51297.6	49601	50236	49191.9	50645.1
533.8	59776	58069.7	59658	57997.6	59730		533.7	54330.4	52526.3	54032.4	52306.2	54252.5		533.65	55849.6	53505.7	55092.4	53194.6	55403.5		533.8	50867.9	49624.4	50335.5	49190.9	50769
533.75	60282.7	58077.6	59826.6	57996.3	59907.8		533.65	54832.9	52543.7	54193.7	52305	54432.4		533.6	56017.5	53524.7	55269.5	53193.3	55600.9		533.75	50619.5	49650.1	50445.6	49189.9	50905.8
533.7	60490.2	58086.8	60013.6	57995	60105.4		533.6	54758	52563.4	54370.5	52303.7	54630.3		533.55	56000.8	53546.1	55462.2	53191.8	55816.5		533.7	51284.7	49678.2	50567	49188.7	51056.5
533.65	60748.1	58097.5	60220.5	57993.5	60324.5		533.55	54675.2	52585.7	54564.2	52302.2	54847.7		533.5	56328.2	53570.3	55671.5	53190.3	56051.4		533.65	50982.7	49709	50700.8	49187.5	51222.3
533.6	60881.5	58110	60448.8	57991.9	60566.9		533.5	55361	52611	54775.7	52300.7	55086		533.45	56375.8	53597.6	55898.2	53188.7	56307.1		533.6	51201.8	49742.8	50847.7	49186.2	51404.4
533.55	60659.5	58124.5	60700.2	57990.2	60834.5		533.45	55481.5	52639.8	55006.2	52299.1	55346.9		533.4	56707.3	53628.6	56143.4	53187	56585		533.55	51439.4	49780	51008.8	49184.8	51604
533.5	60743	58141.4	60976.2	57988.3	61129.3		533.4	56209.6	52672.4	55256.6	52297.3	55631.8		533.35	56429.1	53663.7	56407.9	53185.2	56886.5		533.5	51575.2	49821	51184.9	49183.3	51822.7
533.45	61501.4	58161	61278.5	57986.2	61453.3		533.35	56226	52709.5	55528.2	52295.3	55942.4		533.3	57332.1	53703.6	56692.7	53183.2	57213.1		533.45	52330.9	49866.3	51377	49181.7	52061.6
533.4	62120.4	58183.8	61608.7	57983.9	61808.6		533.3	55690	52751.7	55822	52293.2	56280.5		533.25	57555	53748.8	56998.5	53181.1	57566.2		533.4	52859.1	49916.3	51586	49180	52322.3
533.35	62497.6	58210.3	61968.4	57981.5	62197.3		533.25	56631.4	52800	56138.8	52290.9	56647.8		533.2	57816.3	53800.3	57326.1	53178.8	57947.5		533.35	52243.3	49971.6	51812.7	49178.1	52606.2
533.3	62581.1	58241.1	62359.2	57978.9	62621.4		533.2	57518	52855	56479.4	52288.4	57046		533.15	58474	53858.8	57676	53176.4	58358.4		533.3	52551.8	50032.9	52057.9	49176	52914.8
533.25	63118.7	58276.9	62782.4	57976	63083.2		533.15	57688.4	52917.9	56844.6	52285.7	57476.7		533.1	58613.9	53925.5	58048.8	53173.8	58800.4		533.25	53134.1	50101	52322.3	49173.7	53249.5
533.2	63330.6	58318.3	63239.1	57972.9	63584.5		533.1	57748.9	52989.8	57234.8	52282.8	57941.8		533.05	59198.2	54001.4	58444.6	53170.9	59275.1		533.2	53193.2	50176.8	52606.4	49171.3	53611.9
533.15	63487.8	58366.2	63730.5	57969.4	64127.3		533.05	58240.8	53072.1	57650.4	52279.7	58442.8		533	59274.6	54087.9	58863.6	53167.8	59783.7		533.15	54064.1	50261.3	52910.7	49168.5	54003.5
533.1	64263.9	58421.6	64257.5	57965.7	64713.4		533	59187.2	53166.3	58091.3	52276.3	58981.2		532.95	60436.7	54186.6	59305.6	53164.5	60327.7		533.1	54954.2	50355.8	53235.5	49165.6	54425.7
533.05	65075.7	58485.8	64820.4	57961.6	65344.6		532.95	59549.3	53274.1	58557.1	52272.7	59558.6		532.9	60383	54299.1	59770	53160.9	60908.2		533.05	55024.4	50461.7	53580.6	49162.5	54879.9
533	66217.2	58559.9	65419.4	57957.2	66022.2		532.9	59880.5	53397.5	59047.3	52268.7	60176.1		532.85	61262.1	54427.5	60256	53157	61526.5		533	55307.6	50580.5	53945.8	49159	55367.2
532.95	66906.1	58645.5	66054.2	57952.3	66747.4		532.85	60339.3	53538.9	59560.6	52264.4	60835.1		532.8	62622.5	54573.9	60762.3	53152.8	62183.4		532.95	55869.9	50713.9	54330.3	49155.3	55888.8
532.9	67302.4	58744.2	66723.7	57947.1	67520.9		532.8	61315.4	53700.6	60095.5	52259.7	61536.4		532.75	62701.8	54741	61286.9	53148.2	62879.6		532.9	56346.1	50864	54733.1	49151.3	56445.7
532.85	67828.1	58857.8	67426.6	57941.3	68343.1		532.75	62527.2	53885.6	60649.8	52254.7	62280.7		532.7	63652.7	54931.4	61827.5	53143.3	63615.6		532.85	57270.2	51033.1	55152.5	49146.9	57038.7
532.8	68957.7	58988.6	68160.4	57935	69213.9		532.7	63122.4	54097.2	61220.7	52249.3	63068.6		532.65	64051.4	55148.4	62381.1	53138	64391.5		532.8	57593	51223.9	55586.4	49142.2	57668.1
532.75	70236.2	59138.8	68922.1	57928.2	70132.7		532.65	63737.5	54338.9	61804.9	52243.5	63900.2		532.6	64989.8	55395.7	62943.9	53132.4	65207.2		532.75	58160.8	51439.3	56032.3	49137.1	58334.4
532.7	71353	59311.4	69707.8	57920.9	71098.3		532.6	64807.5	54614.8	62398	52237.3	64775.5		532.55	66420.4	55677.1	63511.5	53126.2	66062.3		532.7	58879.1	51682.6	56486.7	49131.7	59037.7
532.65	72324	59509.2	70512.4	57913	72108.6		532.55	65719.3	54929.3	62995.4	52230.6	65694.1		532.5	67020.2	55997	64078.6	53119.7	66956		532.65	59657.5	51957.6	56945.8	49125.8	59777.6
532.6	73370.9	59735.8	71329.9	57904.5	73161.2		532.5	66136.5	55287.5	63591.1	52223.3	66655.4		532.45	68292.7	56360.6	64639.2	53112.7	67887.1		532.6	61006	52268.4	57404.9	49119.5	60553.8
532.55	74122.1	59995	72152.8	57895.4	74252.4		532.45	67856.2	55694.9	64178.9	52215.6	67658.2		532.4	69035.8	56773.2	65186.3	53105.3	68854.2		532.55	61891.1	52619.7	57858.8	49112.8	61365.7
532.5	75199.2	60291	72972.9	57885.6	75378.2		532.4	68740.5	56157.4	64751.3	52207.3	68701.4		532.35	69984.8	57240.8	65712.3	53097.4	69855.7		532.5	62034.2	53016.4	58301.7	49105.7	62212.5
532.45	76217.9	60628.6	73780.4	57875.2	76533.8		532.35	69384.3	56681.7	65300.3	52198.5	69783.6		532.3	71097	57769.9	66209	53089	70889.9		532.45	62971.5	53464.3	58727.3	49098	63093.6
532.4	77493.9	61013.1	74564.9	57864	77714		532.3	71034.1	57275	65817	52189	70902.9		532.25	71819.2	58367.7	66667.7	53080.1	71955.4		532.4	63486.8	53969.4	59129	49089.9	64008.5
532.35	79279.6	61450.5	75314.6	57852.2	78912.9		532.25	72218.6	57944.9	66291.6	52179	72057.5		532.2	72708.8	59042.1	67079.7	53070.6	73051.2		532.35	65123.7	54538.2	59499.9	49081.1	64957
532.3	80765.4	61947.3	76017.5	57839.8	80125.1		532.2	73583.5	58699.7	66714.3	52168.4	73245.6		532.15	73973.3	59801.4	67436.7	53060.7	74177.5		532.3	65829.7	55178	59833.4	49071.9	65939.5
532.25	81600.6	62510.7	76660.9	57826.6	81345		532.15	74464.9	59548.3	67074.7	52157.1	74465.9		532.1	75373.1	60654.7	67731.5	53050.2	75336		532.25	66656	55896.2	60123.2	49062	66957.3
532.2	82685.1	63148.5	77232.7	57812.7	82568.5		532.1	75990	60500	67363.2	52145.2	75718.1		532.05	77120.3	61611.4	67958.7	53039	76531.1		532.2	68281.4	56700.9	60363.1	49051.6	68012.3
532.15	83851.8	63869.4	77721.7	57798	83793.1		532.05	77251.4	61564.5	67572.4	52132.5	77004.3		532	77464.5	62681.9	68116.4	53027.3	77770.9		532.15	69336.2	57600.3	60547.3	49040.6	69107
532.1	85061.9	64682.9	78118.9	57782.6	85019.2		532	78575.4	62751.8	67699	52119.2	78331.5		531.95	78511.6	63876.6	68207.3	53015	79068.9		532.1	69975	58603.2	60669.7	49028.9	70243.9
532.05	86373.9	65599.3	78418.6	57766.4	86251.4		531.95	79290.2	64072.1	67748.9	52105.2	79715.9		531.9	80646.6	65206.5	68241	53001.9	80445.5		532.05	71742.2	59718.2	60724.9	49016.6	71426.5
532	87839.5	66629.8	78620.1	57749.5	87500.4		531.9	81712.4	65535.7	67742.7	52090.4	81188		531.85	82425.9	66682.8	68236.8	52988.2	81931.4		532	72799.8	60954	60717	49003.5	72667.4
531.95	89218.1	67786.4	78730.1	57731.8	88784.6		531.85	82566.5	67152.6	67670	52074.9	82747.7		531.8	83018.6	68316.8	68197.9	52973.7	83541		531.95	74246	62319.2	60645.7	48989.8	73975.1
531.9	90107.5	69082	78764.8	57713.4	90133.4		531.8	84342.6	68932.1	67518.3	52058.5	84391.9		531.75	85548.4	70119.5	68091.7	52958.3	85252.9		531.9	75306.6	63821.7	60509.6	48975.2	75356.1
531.85	91441.7	70530.2	78752.8	57694.1	91589		531.75	85716.7	70883	67290.4	52041.2	86132.2		531.7	87015	72101.6	67918.9	52942.1	87078.4		531.85	76083.2	65468.9	60311.2	48959.8	76820.3
531.8	92827.8	72145.5	78670.3	57674	93141.9		531.7	87240.7	73012.8	66990.4	52023	87980.2		531.65	88844	74272.7	67682.3	52925	89029.9		531.8	78120.2	67267	60054.7	48943.5	78378.2
531.75	94826.5	73942.7	78488.9	57652.9	94778.7		531.65	89632.2	75327	66623.6	52003.7	89946.9		531.6	90805.8	76641.2	67385.5	52906.9	91119.8		531.75	79840.8	69220.9	59745	48926.3	80039.6
531.7	96627.2	75937.3	78211.3	57630.9	96517.7		531.6	92483.3	77829.1	66196.5	51983.4	92042.2		531.55	93234.5	79213.8	67033.1	52887.7	93359.2		531.7	82344.6	71333.6	59388.1	48908.1	81813.7
531.65	97952.1	78144.6	77841.9	57607.8	98378.7		531.55	93964.2	80519.8	65716.4	51961.9	94274.2		531.5	95953.9	81994.5	66630.4	52867.4	95757.6		531.65	84094.5	73605.9	58990.6	48888.8	83707.8
531.6	99728.8	80579.7	77386.7	57583.6	100383		531.5	96861.1	83396.1	65190.8	51939.3	96647.6		531.45	98565.4	84984.2	66183.3	52845.8	98321.7		531.6	85687.4	76035.9	58559.3	48868.5	85726.7
531.55	102446	83256.9	76852.6	57558.2	102551		531.45	99619.5	86450.8	64627.8	51915.4	99163.2		531.4	101317	88179.9	65697.9	52823	101055		531.55	88181.4	78618.3	58101.2	48847	87872.5
531.5	104387	86188.8	76247.6	57531.4	104905		531.4	102445	89671.7	64035.2	51890.2	101817		531.35	103948	91573.5	65180.6	52798.9	103955		531.5	90302.7	81344.3	57623	48824.3	90143.1
531.45	106672	89385.4	75580.6	57503.1	107463		531.35	104894	93040.6	63420.9	51863.5	104598		531.3	107075	95151	64637.7	52773.3	107015		531.45	92239.9	84201	57131.2	48800.2	92532
531.4	110072	92853.1	74860.8	57473.3	110241		531.3	107318	96533.2	62792	51835.5	107490		531.25	110445	98891.7	64075.3	52746.3	110221		531.4	95546	87171	56631.7	48774.8	95027.9
531.35	113437	96593.3	74097.6	57441.8	113249		531.25	109512	100118	62155.4	51805.9	110468		531.2	113500	102767	63499.4	52717.7	113549		531.35	97122.3	90232.1	56130.2	48748.1	97614.2
531.3	117048	100600	73300.5	57408.5	116492		531.2	113537	103756	61517.4	51774.8	113499		531.15	116906	106740	62915.4	52687.5	116968		531.3	99697.7	93357.2	55631.2	48719.9	100269
531.25	120505	104859	72478.5	57373.2	119964		531.15	116434	107402	60883.4	51742.3	116543		531.1	119735	110764	62328.4	52655.8	120437		531.25	103405	96514.4	55139.1	48690.3	102963
531.2	123705	109343	71640.3	57335.9	123647		531.1	120115	111003	60258.3	51708.3	119553		531.05	124010	114785	61743.1	52622.4	123905		531.2	104890	99667	54657.2	48659.3	105665
531.15	127458	114013	70794.1	57296.5	127510		531.05	122909	114499	59646.2	51672.9	122472		531	128233	118738	61163.6	52587.5	127314		531.15	108206	102775	54188.5	48626.7	108336
531.1	131906	118812	69947.2	57255	131504		531	125199	117829	59050.4	51636.1	125243		530.95	130801	122554	60593.3	52551.1	130596		531.1	110951	105794	53735.2	48592.7	110936
531.05	135928	123667	69106.4	57211.2	135562		530.95	126870	120927	58473.7	51597.9	127802		530.9	133645	126156	60035.4	52513.3	133678		531.05	113678	108678	53299.1	48557.4	113420
531	140225	128484	68277.7	57165.3	139596		530.9	129959	123731	57918.2	51558.4	130090		530.85	136523	129468	59492.4	52474.1	136486		531	115793	111384	52881.5	48520.7	115744
530.95	143836	133153	67466.2	57117.4	143501		530.85	131908	126184	57385.7	51517.8	132052		530.8	138198	132417	58966.3	52433.6	138950		530.95	118450	113865	52483.2	48482.8	117865
530.9	147023	137547	66676.3	57067.6	147156		530.8	134266	128241	56877.4	51476.3	133642		530.75	140193	134939	58458.8	52391.9	141006		530.9	119360	116082	52104.7	48443.7	119743
530.85	150697	141534	65911.6	57015.9	150430		530.75	135079	129872	56393.9	51434	134832		530.7	142609	136987	57971.2	52349.3	142609		530.85	121101	118003	51746.3	48403.5	121345
530.8	153055	144985	65175	56962.6	153198		530.7	136365	131069	55935.8	51391	135614		530.65	144616	138538	57504.5	52306	143736		530.8	122928	119602	51407.8	48362.4	122647
530.75	154848	147791	64468.8	56907.8	155352		530.65	136294	131853	55503	51347.6	136008		530.6	143756	139598	57059.3	52262.1	144395		530.75	124082	120868	51089	48320.6	123636
530.7	156412	149880	63794.8	56851.9	156823		530.6	136097	132272	55095.3	51303.8	136063		530.55	145730	140211	56636	52217.8	144630		530.7	124570	121803	50789.6	48278.1	124314
530.65	157608	151242	63154.1	56795.2	157601		530.55	136009	132413	54712.4	51260	135866		530.5	145495	140465	56234.7	52173.3	144526		530.65	125039	122425	50509	48235.3	124699
530.6	158434	151945	62547.5	56738	157754		530.5	135839	132398	54353.8	51216.3	135535		530.45	144311	140488	55855.3	52128.9	144214		530.6	125927	122773	50246.7	48192.2	124828
530.55	158041	152149	61975.4	56680.7	157443		530.45	134411	132045	54018.8	51173	134891		530.4	142808	140195	55497.6	52084.7	143608		530.55	125061	122903	50001.8	48149	124756
530.5	156678	152070	61437.6	56623.7	156884		530.4	133542	131104	53706.6	51130.3	133680		530.35	141939	139202	55161.3	52041.1	142322		530.5	124521	122882	49773.7	48106	124549
530.45	154867	151166	60934	56567.3	155532		530.35	130935	129601	53416.4	51088.3	131929		530.3	139997	137531	54845.9	51998.2	140379		530.45	123381	122505	49561.6	48063.3	124004
530.4	152190	149225	60463.9	56511.9	153177		530.3	128406	127576	53147.2	51047.2	129676		530.25	136657	135235	54550.9	51956.3	137830		530.4	122061	121658	49364.7	48021	123002
530.35	148856	146346	60026.4	56457.8	149915		530.25	125687	125084	52898	51007.2	126975		530.2	133369	132385	54275.5	51915.4	134745		530.35	120368	120358	49182.1	47979.4	121560
530.3	144768	142664	59620.7	56405.3	145880		530.2	123219	122187	52667.9	50968.4	123887		530.15	130533	129062	54019.2	51876	131206		530.3	118333	118632	49013.3	47938.5	119707
530.25	140358	138343	59245.6	56354.7	141233		530.15	120162	118956	52455.8	50931	120481		530.1	127273	125358	53781.1	51838	127301		530.25	116926	116519	48857.3	47898.7	117478
530.2	136289	133552	58899.9	56306.4	136146		530.1	116727	115463	52260.9	50895.1	116829		530.05	122821	121365	53560.6	51801.6	123124		530.2	114605	114062	48713.5	47860	114915
530.15	131784	128462	58582.3	56260.4	130783		530.05	113066	111780	52082.1	50860.9	113001		530	119638	117173	53356.7	51766.9	118763		530.15	111820	111308	48581.2	47822.6	112067
530.1	126089	123222	58291.5	56217.1	125297		530	110158	107976	51918.5	50828.4	109066		529.95	115094	112868	53168.8	51734.2	114302		530.1	109645	108312	48459.6	47786.5	108985
530.05	120827	117967	58025.9	56176.5	119816		529.95	106118	104115	51769.1	50797.7	105087		529.9	111349	108527	52995.9	51703.3	109819		530.05	106313	105125	48348.2	47752	105721
530	116343	112801	57784.3	56138.8	114446		529.9	102062	100256	51633	50768.9	101120		529.85	106241	104217	52837.3	51674.4	105380		530	102956	101801	48246.2	47719.1	102328
529.95	111121	107808	57564.9	56103.8	109269		529.85	99002.5	96448.2	51509.4	50741.9	97215.6		529.8	102123	99995.3	52692.1	51647.6	101040		529.95	99060.7	98391.3	48153.1	47687.9	98856.6
529.9	105392	103047	57366.5	56071.7	104341		529.8	94547.2	92734.3	51397.3	50716.9	93414.7		529.75	97400.9	95907.7	52559.5	51622.7	96844.5		529.9	96176	94944.6	48068.4	47658.4	95354.5
529.85	99929.7	98558.1	57187.4	56042.4	99703.1		529.75	90410.7	89148.9	51296	50693.8	89751.1		529.7	93402.7	91990	52438.7	51599.8	92828.9		529.85	92956.1	91504.8	47991.4	47630.8	91865.3
529.8	95243.7	94365.6	57026.3	56015.7	95376.2		529.7	86261.2	85719	51204.7	50672.6	86251.2		529.65	89486	88268.9	52329	51578.8	89019.1		529.8	88823.2	88111.3	47921.7	47605.1	88427.9
529.75	90996.7	90479.9	56881.8	55991.6	91370.1		529.65	83537.3	82465	51122.7	50653.2	82934.4		529.6	85334.9	84762.5	52229.5	51559.7	85432.3		529.75	85821.2	84798.4	47858.8	47581.3	85075.9
529.7	87240.1	86901.8	56752.5	55969.9	87684.4		529.6	79961	79400.4	51049.1	50635.6	79813.9		529.55	82045.5	81481.9	52139.6	51542.4	82079		529.7	82271.9	81594.8	47802.1	47559.3	81837.6
529.65	83905.3	83625.1	56637.2	55950.5	84311.7		529.55	76077.6	76533.9	50983.2	50619.7	76897.5		529.5	78952.5	78432	52058.4	51526.9	78963.5		529.65	78849.6	78523.9	47751.2	47539.1	78736
529.6	80612.6	80638.1	56534.6	55933.3	81239.3		529.5	73242.9	73869.2	50924.5	50605.4	74188.3		529.45	75587.6	75612.9	51985.4	51512.9	76085.4		529.6	75723.7	75604	47705.6	47520.7	75788.9
529.55	77907.5	77926	56443.5	55918	78451.4		529.45	71091.2	71406.1	50872.3	50592.7	71685.7		529.4	72605	73020.9	51919.7	51500.4	73440.3		529.55	72663.2	72848.4	47664.9	47503.9	73009.4
529.5	75299.4	75471.8	56362.8	55904.4	75930.2		529.4	68979.3	69141.4	50825.9	50581.3	69386		529.35	70364.4	70649.1	51860.9	51489.3	71020.7		529.5	70546.1	70266.1	47628.7	47488.8	70406
529.45	72638.2	73257.8	56291.4	55892.4	73656.8		529.35	66626	67069.2	50784.7	50571.1	67282.8		529.3	68278.6	68488.4	51808.3	51479.5	68817.2		529.45	68080.8	67862.2	47596.6	47475.3	67983.5
529.4	70581.6	71265.7	56228.5	55881.8	71612.4		529.3	64422.1	65181.9	50748.5	50562.2	65368.1		529.25	65833.6	66528	51761.3	51470.7	66818.6		529.4	65732.7	65638	47568.2	47463.2	65743.1
529.35	68864.4	69477.5	56173.1	55872.5	69778.2		529.25	63176.2	63470.4	50716.5	50554.4	63632.5		529.2	64170.9	64756.4	51719.3	51463	65012.7		529.35	63192.5	63592.3	47543.2	47452.5	63683.1
529.3	67262.1	67876	56124.4	55864.3	68136.2		529.2	61607.7	61924.6	50688.3	50547.5	62065.4		529.15	62201.8	63161	51682	51456.2	63386.8		529.3	60982.2	61721.1	47521.3	47443	61799.5
529.25	65587.8	66444.4	56081.7	55857	66669.2		529.15	59673.4	60533.9	50663.5	50541.3	60656.1		529.1	61522.9	61729.4	51648.9	51450.3	61928.1		529.25	59037.8	60018.6	47502.1	47434.6	60086.1
529.2	64279.8	65167.3	56044.3	55850.6	65361		529.1	57617.7	59287.4	50641.7	50535.9	59393.2		529.05	60442.9	60449	51619.5	51445.1	60623.4		529.2	57247.5	58477.4	47485.2	47427.2	58535.4
529.15	63326.2	64030	56011.7	55845	64196.7		529.05	57527.4	58174.2	50622.7	50531.2	58265.6		529	59096.2	59307.4	51593.4	51440.5	59460.4		529.15	56118.8	57089.1	47470.5	47420.7	57138.8
529.1	62627.5	63019	55983.1	55840	63162.2		529	57354	57183.3	50606	50527.1	57262.3		528.95	57585.6	58292.7	51570.4	51436.5	58426.6		529.1	54822.9	55844.3	47457.7	47415.1	55886.9
529.05	62396.3	62121.8	55958.2	55835.5	62244.5		528.95	56035.2	56304.4	50591.4	50523.4	56372.4		528.9	57126.6	57393.4	51550	51432.9	57510.5		529.05	54498.8	54733.2	47446.6	47410.2	54769.7
529	61625.3	61327	55936.5	55831.6	61431.9		528.9	55387	55527.3	50578.6	50520.1	55585.8		528.85	56317.5	56598.7	51532.1	51429.8	56700.9		529	53571.7	53745.9	47437.1	47406	53777
528.95	61082.4	60623.9	55917.6	55828	60713.5		528.85	55339.6	54842.3	50567.4	50517.2	54892.5		528.8	55691.2	55898.4	51516.2	51427.1	55987.5		528.95	52845.4	52872.2	47428.7	47402.2	52898.7
528.9	60657.2	60003.2	55901.1	55824.8	60079.5		528.8	54631.2	54240.5	50557.7	50514.7	54283.6		528.75	55436.1	55283	51502.2	51424.6	55360.5		528.9	52100.7	52102.3	47421.4	47398.9	52124.8
528.85	60103	59456	55886.7	55821.9	59520.8		528.75	54584.5	53713.3	50549.1	50512.3	53750.1		528.7	55130	54743.7	51489.8	51422.5	54811.1		528.85	51013.7	51426.5	47415.1	47396	51445.7
528.8	60047.4	58974.4	55874.3	55819.2	59029.5		528.7	53970.7	53252.9	50541.6	50510.2	53284.4		528.65	54617.2	54272.4	51479	51420.5	54330.8		528.8	51006.6	50835.8	47409.6	47393.4	50852
528.75	59622.4	58551.4	55863.5	55816.8	58598		528.65	53836.3	52852.1	50535.1	50508.3	52878.9		528.6	54500.5	53861.5	51469.4	51418.7	53912.1		528.75	51107.2	50321.3	47404.7	47391	50335.1
528.7	58809.6	58180.4	55854.1	55814.7	58219.8		528.6	53384.7	52504	50529.4	50506.6	52526.8		528.55	54762	53504.3	51460.9	51417.1	53548.1		528.7	50806.1	49875.1	47400.5	47388.9	49886.6
528.65	58553.4	57855.7	55845.9	55812.7	57888.9		528.55	52785.4	52202.8	50524.4	50505	52222.1		528.5	54047.6	53194.6	51453.4	51415.6	53232.4		528.65	49742.1	49489.4	47396.8	47387.1	49499.2
528.6	58164.8	57571.9	55838.9	55810.9	57599.8		528.5	52797.2	51942.8	50520	50503.6	51959.2		528.45	53846.2	52926.7	51446.8	51414.2	52959.3		528.6	49737.6	49157.4	47393.6	47385.4	49165.6
528.55	58057.2	57324.3	55832.7	55809.2	57347.8		528.45	52309.4	51719	50516.2	50502.2	51732.9		528.4	54229.4	52695.7	51441	51412.9	52723.8		528.55	49935.8	48872.5	47390.8	47383.9	48879.4
528.5	58125.8	57108.8	55827.4	55807.7	57128.5		528.4	52835.6	51526.9	50512.8	50501	51538.7		528.35	53944.5	52496.9	51435.8	51411.6	52521		528.5	49767.2	48629	47388.3	47382.5	48634.8
528.45	58018.7	56921.4	55822.8	55806.3	56937.9		528.35	52098.4	51362.6	50509.9	50499.9	51372.5		528.3	53056.1	52326.3	51431.2	51410.5	52347		528.45	49095.8	48421.6	47386.1	47381.2	48426.5
528.4	57838	56758.9	55818.8	55805	56772.7		528.3	52277.3	51222.4	50507.3	50498.9	51230.7		528.25	53231.7	52180.3	51427.1	51409.4	52198		528.4	48844	48245.6	47384.1	47380.1	48249.6
528.35	57799	56618.2	55815.2	55803.7	56629.7		528.25	52106.4	51103.1	50505	50498	51110.1		528.2	53406	52055.6	51423.6	51408.4	52070.8		528.35	48959.9	48096.7	47382.4	47379	48100.1
528.3	57684.3	56496.5	55812.1	55802.6	56506.1		528.2	52360.4	51001.8	50503	50497.1	51007.7		528.15	53556.5	51949.4	51420.4	51407.4	51962.4		528.3	48850.5	47971.2	47380.7	47378	47974
528.25	57641.3	56391.6	55809.4	55801.4	56399.5		528.15	51718.7	50916.1	50501.2	50496.2	50921		528.1	52894.5	51859.3	51417.5	51406.4	51870.3		528.25	48785.1	47865.7	47379.3	47377	47868
528.2	57431.2	56301.2	55807	55800.4	56307.8		528.1	51882.5	50843.7	50499.6	50495.5	50847.9		528.05	52784.1	51782.9	51415	51405.6	51792.3		528.2	49071.6	47777.4	47378	47376	47779.3
528.15	57645.8	56223.5	55804.8	55799.4	56229		528.05	52089.3	50782.9	50498.2	50494.7	50786.3		528	53530.5	51718.3	51412.8	51404.8	51726.4		528.15	49128.5	47703.7	47376.8	47375.2	47705.3
528.1	57594.1	56156.9	55802.9	55798.4	56161.4		528	51830.1	50731.8	50496.9	50494	50734.6		527.95	53065.1	51663.9	51410.8	51404	51670.7		528.1	48919	47642.4	47375.7	47374.4	47643.7
528.05	57074.9	56099.9	55801.2	55797.5	56103.5		527.95	51411.2	50689	50495.8	50493.4	50691.4		527.9	52810.4	51618.2	51409	51403.3	51624		528.05	48795	47591.6	47374.7	47373.6	47592.7
528	56979	56051.1	55799.7	55796.6	56054.1		527.9	51477.8	50653.3	50494.8	50492.8	50655.3		527.85	52608.4	51579.8	51407.5	51402.6	51584.7		528	48823.3	47549.6	47373.8	47372.9	47550.5
527.95	57162.2	56009.5	55798.3	55795.8	56012		527.85	51542.6	50623.6	50493.9	50492.2	50625.2		527.8	52498.5	51547.7	51406.1	51401.9	51551.8		527.95	48027.2	47515	47372.9	47372.2	47515.7
527.9	56925.9	55974.1	55797.1	55795	55976.2		527.8	51196.5	50598.9	50493.1	50491.7	50600.2		527.75	52234.3	51520.9	51404.8	51401.3	51524.4		527.9	48314.2	47486.5	47372.1	47371.5	47487.1
527.85	56821.5	55944	55795.9	55794.2	55945.7		527.75	51085.5	50578.4	50492.3	50491.2	50579.5		527.7	52324.2	51498.5	51403.6	51400.7	51501.5		527.85	48338.1	47463.3	47371.4	47370.9	47463.7
527.8	57048.4	55918.5	55794.8	55793.5	55919.8		527.7	51544	50561.5	50491.6	50490.7	50562.4		527.65	52711.4	51480	51402.6	51400.1	51482.4		527.8	48307.6	47444.3	47370.8	47370.4	47444.7
527.75	56867.4	55896.9	55793.9	55792.8	55898		527.65	51218.8	50547.5	50491	50490.2	50548.3		527.6	52092.3	51464.6	51401.7	51399.6	51466.7		527.75	47883.7	47428.8	47370.3	47369.9	47429.2
527.7	57214.1	55878.6	55793	55792.1	55879.5		527.6	51207.4	50536	50490.4	50489.8	50536.6		527.55	52799.1	51451.9	51400.9	51399.2	51453.7		527.7	47983.9	47416.3	47369.7	47369.5	47416.6
527.65	57435.1	55863.1	55792.2	55791.5	55863.9		527.55	51538.3	50526.5	50489.8	50489.3	50527		527.5	52641.2	51441.4	51400.2	51398.7	51442.9		527.65	47928	47406.2	47369.3	47369.1	47406.4
527.6	56688	55850.2	55791.5	55790.9	55850.7		527.5	51477.6	50518.7	50489.3	50488.9	50519.1		527.45	52067.9	51432.8	51399.5	51398.3	51434		527.6	47835.3	47397.9	47368.8	47368.6	47398.1
527.55	56481.1	55839.2	55790.8	55790.3	55839.7		527.45	51403	50512.4	50488.8	50488.5	50512.7		527.4	51621.3	51425.6	51398.8	51397.8	51426.6		527.55	48158.8	47391.3	47368.4	47368.2	47391.4
527.5	56720.8	55830.1	55790.2	55789.8	55830.5		527.4	51472.9	50507.1	50488.4	50488.1	50507.4		527.35	52280.7	51419.7	51398.2	51397.4	51420.5		527.5	48161.8	47386	47368	47367.9	47386.1
527.45	56403.4	55822.4	55789.6	55789.3	55822.7		527.35	51282.4	50502.8	50487.9	50487.7	50503.1		527.3	52127.5	51414.8	51397.7	51397	51415.5		527.45	48433.1	47381.7	47367.6	47367.5	47381.8
527.4	56315.6	55816	55789.1	55788.8	55816.2		527.3	50775.2	50499.3	50487.5	50487.3	50499.5		527.25	52443.8	51410.8	51397.1	51396.5	51411.4		527.4	47740.9	47378.2	47367.3	47367.2	47378.3
527.35	56126.8	55810.6	55788.6	55788.4	55810.8		527.25	50820.3	50496.4	50487.1	50486.9	50496.6		527.2	52615.1	51407.5	51396.7	51396.2	51408		527.35	47892.3	47375.5	47366.9	47366.9	47375.5
527.3	56415.9	55806.1	55788.2	55788	55806.3		527.2	51051.6	50494.1	50486.7	50486.6	50494.2		527.15	52058	51404.8	51396.2	51395.8	51405.2		527.3	47523	47373.2	47366.6	47366.6	47373.3
527.25	56299.2	55802.4	55787.8	55787.6	55802.5		527.15	51556.4	50492.2	50486.4	50486.3	50492.3		527.1	51818.2	51402.6	51395.8	51395.5	51402.9		527.25	47987.4	47371.4	47366.3	47366.2	47371.4
527.2	56145.8	55799.2	55787.4	55787.3	55799.3		527.1	51009.7	50490.7	50486.1	50486	50490.7		527.05	52210.8	51400.7	51395.4	51395.1	51401		527.2	48052.1	47369.9	47366	47365.9	47369.9
527.15	56730.9	55796.6	55787	55786.9	55796.7		527.05	50790.5	50489.4	50485.9	50485.8	50489.5		527	51835.6	51399.2	51394.9	51394.7	51399.4		527.15	47392.5	47368.6	47365.7	47365.6	47368.7
527.1	56692.5	55794.4	55786.7	55786.6	55794.5		527	50665.7	50488.5	50485.7	50485.6	50488.5		526.95	52151.9	51397.9	51394.5	51394.4	51398		527.1	47910.5	47367.7	47365.4	47365.4	47367.7
527.05	56442.5	55792.6	55786.3	55786.3	55792.6		526.95	50632.2	50487.6	50485.5	50485.4	50487.7		526.9	52040.3	51396.8	51394.2	51394.1	51397		527.05	48088.6	47366.9	47365.1	47365.1	47366.9
527	56404.7	55791	55785.9	55785.9	55791		526.9	50738.5	50487	50485.3	50485.2	50487		526.85	52313.2	51396	51394	51393.8	51396.1		527	47912.6	47366.2	47364.8	47364.8	47366.2
526.95	56256.7	55789.6	55785.6	55785.6	55789.7		526.85	50556.3	50486.4	50485.1	50485.1	50486.4		526.8	52144	51395.3	51393.7	51393.6	51395.4		526.95	47813.7	47365.6	47364.6	47364.6	47365.6
526.9	56127.6	55788.5	55785.2	55785.2	55788.5		526.8	50273.8	50486	50485	50484.9	50486		526.75	51494.8	51394.7	51393.5	51393.4	51394.8		526.9	47983.8	47365.1	47364.3	47364.3	47365.1
526.85	56277.1	55787.4	55784.9	55784.8	55787.5		526.75	51279.9	50485.6	50484.9	50484.8	50485.6		526.7	51107.8	51394.2	51393.3	51393.2	51394.3		526.85	47402.5	47364.7	47364.1	47364.1	47364.7
526.8	56399.6	55786.6	55784.5	55784.5	55786.6		526.7	50995.3	50485.3	50484.7	50484.7	50485.3		526.65	51322	51393.7	51393	51393	51393.8		526.8	48200.8	47364.2	47363.8	47363.8	47364.3
526.75	56394.4	55785.9	55784.2	55784.2	55785.9		526.65	50683.4	50485.1	50484.6	50484.6	50485.1		526.6	51748.3	51393.4	51392.8	51392.8	51393.4		526.75	47372.1	47363.9	47363.6	47363.6	47363.9
526.7	56477	55785.3	55784	55783.9	55785.3		526.6	50239.4	50484.8	50484.5	50484.5	50484.9		526.55	52043.2	51393.1	51392.6	51392.6	51393.1		526.7	47676.8	47363.6	47363.3	47363.3	47363.6
526.65	56416.4	55784.7	55783.7	55783.7	55784.8		526.55	50741.4	50484.6	50484.4	50484.3	50484.6		526.5	51939.3	51392.8	51392.5	51392.5	51392.8		526.65	47619.3	47363.3	47363.1	47363.1	47363.3
526.6	56069.3	55784.3	55783.5	55783.5	55784.3		526.5	50789.9	50484.4	50484.2	50484.2	50484.4		526.45	51756.1	51392.6	51392.3	51392.3	51392.6		526.6	48018.7	47363.1	47362.9	47362.9	47363.1
526.55	55832.4	55783.9	55783.3	55783.3	55783.9		526.45	50710.6	50484.2	50484	50484	50484.2		526.4	51577.3	51392.4	51392.2	51392.2	51392.4		526.55	47874.8	47362.9	47362.8	47362.8	47362.9
526.5	55834.9	55783.7	55783.2	55783.1	55783.7		526.4	50869.6	50484	50483.8	50483.8	50484		526.35	51880.8	51392.1	51392	51392	51392.1		526.5	47330.8	47362.6	47362.6	47362.6	47362.6
526.45	56046.2	55783.4	55783	55783	55783.4		526.35	51238.9	50483.8	50483.7	50483.7	50483.8		526.3	51790.2	51391.9	51391.8	51391.8	51391.9		526.45	47676.6	47362.5	47362.4	47362.4	47362.5
526.4	55895.9	55783.3	55783	55783	55783.3		526.3	50834.8	50483.6	50483.5	50483.5	50483.6		526.25	51698.1	51391.7	51391.7	51391.6	51391.7		526.4	47677.8	47362.2	47362.2	47362.2	47362.2
526.35	55531.5	55783.2	55782.9	55782.9	55783.2		526.25	50628	50483.4	50483.4	50483.4	50483.4		526.2	52069.4	51391.6	51391.5	51391.5	51391.6		526.35	47533	47362.1	47362	47362	47362.1
526.3	55547.4	55783.1	55782.9	55782.9	55783.1		526.2	51287.7	50483.3	50483.3	50483.3	50483.3		526.15	51474.1	51391.4	51391.4	51391.4	51391.4		526.3	47729.1	47361.8	47361.8	47361.8	47361.8
526.25	55680.2	55783	55782.9	55782.9	55783		526.15	50413.4	50483.2	50483.2	50483.2	50483.2		526.1	51212.3	51391.2	51391.2	51391.2	51391.2		526.25	47661.7	47361.6	47361.6	47361.6	47361.6
526.2	55493.4	55783	55782.9	55782.9	55783		526.1	50849	50483.1	50483.1	50483.1	50483.1		526.05	51418.9	51391	51391	51391	51391		526.2	47827.9	47361.5	47361.4	47361.4	47361.5
526.15	56051.5	55782.9	55782.8	55782.8	55782.9		526.05	50149.4	50483	50483	50483	50483		526	51582	51390.9	51390.8	51390.8	51390.9		526.15	47585.5	47361.3	47361.3	47361.3	47361.3
526.1	56122.6	55782.9	55782.8	55782.8	55782.9		526	50150.3	50482.9	50482.9	50482.9	50482.9		525.95	52204.7	51390.7	51390.7	51390.7	51390.7		526.1	47914.2	47361.1	47361.1	47361.1	47361.1
526.05	55707.6	55783.2	55783.1	55783.1	55783.2		525.95	50119	50482.8	50482.8	50482.8	50482.8		525.9	52131.7	51390.5	51390.5	51390.5	51390.5		526.05	47870.2	47361	47361	47361	47361
526	56115.2	55783.4	55783.4	55783.4	55783.4		525.9	50814.3	50482.8	50482.7	50482.7	50482.8		525.85	51732.9	51390.4	51390.4	51390.4	51390.4		526	47727.3	47360.8	47360.8	47360.8	47360.8
525.95	56066.9	55783.7	55783.7	55783.7	55783.7		525.85	51142.4	50482.7	50482.7	50482.7	50482.7		525.8	51948.9	51390.2	51390.2	51390.2	51390.2		525.95	47353.9	47360.7	47360.7	47360.7	47360.7
525.9	55680.4	55784	55783.9	55783.9	55784		525.8	50584.4	50482.7	50482.7	50482.7	50482.7		525.75	51402.3	51390	51390	51390	51390		525.9	47101.4	47360.6	47360.6	47360.6	47360.6
525.85	55614.4	55784.2	55784.2	55784.2	55784.2		525.75	50562.2	50482.7	50482.7	50482.7	50482.7		525.7	51535.5	51389.9	51389.9	51389.9	51389.9		525.85	47617.7	47360.4	47360.4	47360.4	47360.4
525.8	55764.2	55784.5	55784.5	55784.5	55784.5		525.7	50525.7	50482.7	50482.7	50482.7	50482.7		525.65	51984.6	51389.7	51389.7	51389.7	51389.7		525.8	47510.5	47360.3	47360.3	47360.3	47360.3
525.75	56023.1	55784.8	55784.8	55784.8	55784.8		525.65	50338.7	50482.6	50482.6	50482.6	50482.6		525.6	51749.1	51389.6	51389.6	51389.6	51389.6		525.75	47247.1	47360.3	47360.3	47360.3	47360.3
525.7	55952.1	55785.1	55785.1	55785.1	55785.1		525.6	50404	50482.6	50482.6	50482.6	50482.6		525.55	51650.4	51389.5	51389.5	51389.5	51389.5		525.7	47537.1	47360.2	47360.2	47360.2	47360.2
525.65	55602.5	55785.3	55785.3	55785.3	55785.3		525.55	50594.2	50482.5	50482.5	50482.5	50482.5		525.5	51342.3	51389.4	51389.4	51389.4	51389.4		525.65	47527.7	47360.1	47360.1	47360.1	47360.1
525.6	55553	55785.6	55785.6	55785.6	55785.6		525.5	50755.1	50482.5	50482.5	50482.5	50482.5		525.45	51445.7	51389.3	51389.3	51389.3	51389.3		525.6	47440.6	47360	47360	47360	47360
525.55	55881.3	55785.9	55785.9	55785.9	55785.9		525.45	50562.7	50482.5	50482.5	50482.5	50482.5		525.4	51238.3	51389.3	51389.3	51389.3	51389.3		525.55	47778.2	47360	47360	47360	47360
525.5	55965.7	55786.2	55786.2	55786.2	55786.2		525.4	50458.2	50482.5	50482.5	50482.5	50482.5		525.35	51498.4	51389.2	51389.2	51389.2	51389.2		525.5	47722	47359.9	47359.9	47359.9	47359.9
525.45	55815.7	55786.5	55786.4	55786.4	55786.5		525.35	50300.3	50482.5	50482.5	50482.5	50482.5		525.3	51078.6	51389.2	51389.2	51389.2	51389.2		525.45	47730.3	47359.9	47359.9	47359.9	47359.9
525.4	55877.2	55786.7	55786.7	55786.7	55786.7		525.3	50703	50482.4	50482.4	50482.4	50482.4		525.25	51298.4	51389.2	51389.2	51389.2	51389.2		525.4	46984.8	47359.8	47359.8	47359.8	47359.8
525.35	55855.3	55809.9	55809.9	55809.9	55809.9		525.25	50262.8	50482.4	50482.4	50482.4	50482.4		525.2	51595.8	51389.2	51389.2	51389.2	51389.2		525.35	47198.3	47359.7	47359.7	47359.7	47359.7
525.3	55743.1	55833.1	55833.1	55833.1	55833.1		525.2	50594.4	50482.4	50482.4	50482.4	50482.4		525.15	51625.6	51389.2	51389.2	51389.2	51389.2		525.3	47267.5	47359.7	47359.7	47359.7	47359.7
525.25	55898.4	55856.2	55856.2	55856.2	55856.2		525.15	50521.6	50482.4	50482.4	50482.4	50482.4		525.1	51998.7	51530.8	51530.8	51530.8	51530.8		525.25	47284.3	47359.6	47359.6	47359.6	47359.6
525.2	55838.4	0	0	0	55838.4		525.1	50536.6	0	0	0	50536.6		525.05	51620.1	0	0	0	51620.1		525.2	47330.3	0	0	0	47330.3

## Sheet: Fig. 4c
T (℃)	RMS (nm)
700	7.53
720	22.2
740	15.5
760	6.71
780	9.79
800	17

## Sheet: Fig. 5a
Raman shift (cm-1)	Intensity (arb. units)	Raman shift (cm-1)	Intensity (arb. units)	Raman shift (cm-1)	Intensity (arb. units)	Raman shift (cm-1)	Intensity (arb. units)	Raman shift (cm-1)	Intensity (arb. units)
0℃		100℃		200℃		100℃		0℃
100	0	100	0	100	0	100	0	100	0
101.209	3.15693	101.209	12.8854	101.209	2.51518	101.209	4.46312	101.209	-4.03266
102.418	6.75132	102.418	22.8023	102.418	5.6191	102.418	9.04706	102.418	-7.21882
103.627	11.3432	103.627	29.849	103.627	9.76	103.627	13.7785	103.627	-8.70146
104.836	17.5168	104.836	35.8749	104.836	15.166	104.836	18.6407	104.836	-7.62998
106.045	25.4963	106.045	41.9392	106.045	21.8581	106.045	23.6663	106.045	-3.2217
107.254	34.9807	107.254	47.8941	107.254	29.744	107.254	29.0296	107.254	5.1326
108.463	45.6587	108.463	53.1399	108.463	38.7406	108.463	35.1117	108.463	17.7395
109.672	57.5907	109.672	57.3346	109.672	48.8625	109.672	42.2297	109.672	34.4867
110.881	70.6207	110.881	60.695	110.881	60.2257	110.881	50.0052	110.881	54.7798
112.09	83.9712	112.09	63.6865	112.09	72.9611	112.09	57.1409	112.09	77.5638
113.299	97.0606	113.299	66.4937	113.299	87.07	113.299	62.2884	113.299	101.433
114.508	110.143	114.508	68.6165	114.508	102.285	114.508	65.2423	114.508	124.81
115.717	123.638	115.717	68.8718	115.717	117.999	115.717	66.7539	115.717	146.143
116.926	137.314	116.926	66.2016	116.926	133.286	116.926	67.0571	116.926	164.088
118.135	150.335	118.135	60.3703	118.135	147.021	118.135	65.5068	118.135	177.621
119.344	161.626	119.344	51.8786	119.344	158.044	119.344	61.8629	119.344	186.087
120.553	170.038	120.553	42.2186	120.553	165.328	120.553	56.7158	120.553	189.19
121.762	174.427	121.762	33.4203	121.762	168.108	121.762	50.4979	121.762	186.949
122.971	173.936	122.971	25.8912	122.971	165.953	122.971	43.2192	122.971	179.633
124.18	168.586	124.18	18.4502	124.18	158.779	124.18	35.1879	124.18	167.72
125.389	159.553	125.389	11.1787	125.389	146.838	125.389	27.0264	125.389	151.841
126.598	148.391	126.598	5.71526	126.598	130.696	126.598	19.0908	126.598	132.761
127.807	135.724	127.807	2.74645	127.807	111.227	127.807	11.6153	127.807	111.36
129.016	121.035	129.016	1.50323	129.016	89.6346	129.016	4.90827	129.016	88.635
130.225	103.938	130.225	-2.35078	130.225	67.4271	130.225	-0.96966	130.225	65.7227
131.434	85.1799	131.434	-4.76324	131.434	46.3003	131.434	-5.68138	131.434	43.9129
132.642	66.0808	132.642	-5.06516	132.642	27.8671	132.642	-8.07096	132.642	24.6383
133.851	47.8131	133.851	-3.37038	133.851	13.3003	133.851	-7.43976	133.851	9.39667
135.06	32.1159	135.06	-0.11419	135.06	3.02874	135.06	-4.61676	135.06	-0.4112
136.269	21.7984	136.269	4.17603	136.269	-3.3564	136.269	-1.48895	136.269	-4.49424
137.478	18.8269	137.478	9.11903	137.478	-6.91678	137.478	2.71948	137.478	-3.00609
138.687	21.2842	138.687	14.664	138.687	-8.96765	138.687	8.09521	138.687	15.6004
139.896	23.2567	139.896	20.9771	139.896	-10.6239	139.896	14.1943	139.896	11.9632
141.105	24.5021	141.105	28.1563	141.105	-12.459	141.105	19.9462	141.105	12.2857
142.314	24.2979	142.314	36.1015	142.314	-14.37	142.314	24.2534	142.314	19.8583
143.523	23.3108	143.523	44.594	143.523	-15.6345	143.523	26.7921	143.523	25.6645
144.732	22.3027	144.732	53.3968	144.732	-16.365	144.732	28.3325	144.732	23.2605
145.941	21.8495	145.941	62.289	145.941	-14.6575	145.941	30.3616	145.941	19.2267
147.15	22.5042	147.15	71.1002	147.15	-8.1303	147.15	34.4414	147.15	28.846
148.359	24.7606	148.359	79.7621	148.359	4.51849	148.359	41.7746	148.359	26.0454
149.568	28.8325	149.568	88.3323	149.568	23.7479	149.568	53.0559	149.568	43.291
150.777	34.5203	150.777	96.9888	150.777	48.4626	150.777	68.4632	150.777	35.0607
151.986	41.3628	151.986	106.024	151.986	75.7882	151.986	87.6877	151.986	53.6527
153.195	49.0019	153.195	115.819	153.195	101.873	153.195	109.992	153.195	75.0077
154.404	57.4922	154.404	126.771	154.404	123.468	154.404	134.3	154.404	107.519
155.613	67.2339	155.613	139.179	155.613	139.222	155.613	159.319	155.613	119.313
156.822	78.4354	156.822	153.139	156.822	149.824	156.822	183.68	156.822	123.084
158.031	90.6318	158.031	168.472	158.031	157.094	158.031	206.083	158.031	135.331
159.24	102.832	159.24	184.685	159.24	162.866	159.24	225.434	159.24	139.555
160.449	114.026	160.449	200.997	160.449	168.277	160.449	240.925	160.449	146.678
161.658	123.495	161.658	216.406	161.658	173.514	161.658	252.073	161.658	149.194
162.867	130.883	162.867	229.706	162.867	177.897	162.867	258.721	162.867	151.71
164.076	136.114	164.076	239.529	164.076	180.31	164.076	261.045	164.076	149.179
165.285	139.157	165.285	244.615	165.285	179.866	165.285	259.563	165.285	146.649
166.494	139.935	166.494	244.349	166.494	176.453	166.494	255.127	166.494	139.072
167.703	138.442	167.703	239.208	167.703	170.813	167.703	248.851	167.703	139.283
168.912	134.714	168.912	230.752	168.912	164.179	168.912	241.965	168.912	129.998
170.121	128.6	170.121	221.117	170.121	157.773	170.121	235.61	170.121	120.713
171.33	119.795	171.33	212.216	171.33	152.443	171.33	230.612	171.33	103.719
172.539	108.309	172.539	204.96	172.539	148.455	172.539	227.292	172.539	103.097
173.748	94.8049	173.748	198.879	173.748	145.415	173.748	225.365	173.748	88.5651
174.957	80.3388	174.957	192.359	174.957	142.323	174.957	223.968	174.957	81.1104
176.166	65.8421	176.166	183.334	176.166	137.891	176.166	221.839	176.166	59.1483
177.375	51.8874	177.375	170.08	177.375	131.143	177.375	217.635	177.375	49.8632
178.584	38.8037	178.584	151.89	178.584	122.068	178.584	210.286	178.584	38.0375
179.793	26.8522	179.793	129.442	179.793	111.848	179.793	199.271	179.793	27.0443
181.002	16.2637	181.002	104.586	181.002	102.292	181.002	184.695	181.002	7.7797
182.211	7.17769	182.211	79.565	182.211	94.7384	182.211	167.172	182.211	0.20291
183.42	-0.44067	183.42	56.1863	183.42	89.1753	183.42	147.589	183.42	-2.32747
184.629	-6.8988	184.629	35.5018	184.629	84.2664	184.629	126.876	184.629	-4.62762
185.838	-12.6971	185.838	18.0985	185.838	78.2218	185.838	105.881	185.838	-5.32476
187.047	-17.9841	187.047	4.71002	187.047	69.8448	187.047	85.3575	187.047	-6.0219
188.256	-18.3898	188.256	-3.82273	188.256	59.0485	188.256	66.0146	188.256	-1.67265
189.465	-17.3942	189.465	-5.92583	189.465	46.6585	189.465	48.5565	189.465	3.18216
190.674	-14.4672	190.674	-1.38312	190.674	33.8375	190.674	33.6704	190.674	15.9942
191.883	-9.45888	191.883	8.12468	191.883	21.5859	191.883	21.9684	191.883	28.8065
193.092	-2.33625	193.092	19.9184	193.092	10.5573	193.092	13.9208	193.092	43.9974
194.301	7.03893	194.301	32.0832	194.301	1.19933	194.301	9.74963	194.301	62.4386
195.51	21.5246	195.51	44.7712	195.51	-5.91368	195.51	6.52748	195.51	80.8797
196.718	43.2298	196.718	60.2271	196.718	-9.61345	196.718	7.80868	196.718	99.3207
197.927	69.9147	197.927	81.7718	197.927	-7.63692	197.927	14.2686	197.927	109.314
199.136	102.316	199.136	112.482	199.136	3.2512	199.136	27.1363	199.136	143.611
200.345	141.166	200.345	154.213	200.345	27.1425	200.345	48.175	200.345	180.025
201.554	187.154	201.554	207.122	201.554	68.4013	201.554	79.3363	201.554	206.346
202.763	240.888	202.763	269.566	202.763	130.689	202.763	122.135	202.763	237.714
203.972	302.839	203.972	338.564	203.972	215.957	203.972	176.982	203.972	276.395
205.181	373.298	205.181	400.462	205.181	324.224	205.181	242.779	205.181	345.868
206.39	452.318	206.39	462.466	206.39	454.632	206.39	317.01	206.39	385.202
207.599	539.663	207.599	530.042	207.599	606.973	207.599	378.684	207.599	481.932
208.808	634.779	208.808	602.252	208.808	781.967	208.808	434.381	208.808	561.072
210.017	736.744	210.017	677.82	210.017	1197.12	210.017	496.214	210.017	645.653
211.226	844.268	211.226	755.15	211.226	1402.99	211.226	563.055	211.226	734.821
212.435	955.685	212.435	832.362	212.435	1607.22	212.435	633.301	212.435	827.481
213.644	1068.99	213.644	907.367	213.644	1799.38	213.644	704.903	213.644	922.314
214.853	1181.87	214.853	977.942	214.853	1968.51	214.853	775.436	214.853	1017.79
216.062	1291.79	216.062	1041.83	216.062	2104.19	216.062	842.219	216.062	1112.21
217.271	1396.06	217.271	1096.89	217.271	2197.54	217.271	902.471	217.271	1203.75
218.48	1491.97	218.418	1139.17	218.418	2241.14	218.48	953.486	218.48	1290.5
219.689	1576.88	218.48	1141.14	218.48	2242.17	219.689	992.829	219.689	1370.55
220.898	1648.36	219.119	1159.59	219.119	2244.87	220.521	1012.06	220.898	1442.06
222.107	1704.28	219.689	1172.95	219.689	2234.94	220.898	1018.51	222.107	1503.31
223.316	1742.95	219.82	1175.59	220.898	2176.24	221.221	1022.87	223.316	1552.76
223.323	1743.13	220.521	1186.95	222.107	2070.04	221.922	1028.54	224.525	1589.17
224.024	1757.08	220.898	1191.1	223.316	1923.34	222.107	1029.16	225.425	1607.22
224.525	1763.17	221.221	1193.53	224.525	1745.48	222.623	1028.93	225.734	1611.56
224.725	1764.68	221.922	1195.21	225.734	1547.1	223.316	1024.09	226.126	1615.71
225.425	1765.85	222.107	1194.84	226.943	1339.11	223.323	1024.01	226.827	1619.25
225.734	1764.32	222.623	1191.99	228.152	1131.72	224.024	1013.83	226.943	1619.35
226.126	1760.57	223.316	1183.98	229.361	933.632	224.525	1003.41	227.528	1617.8
226.827	1748.92	223.323	1183.87	230.57	751.563	225.734	967.978	228.152	1612.31
226.943	1746.37	224.024	1170.95	231.779	590.009	226.943	919.348	228.228	1611.37
228.152	1709.93	224.525	1158.85	232.988	451.293	228.152	859.638	228.929	1600.02
229.361	1656.13	224.725	1153.37	234.197	335.842	229.361	791.372	229.361	1590.6
230.57	1586.65	225.425	1131.36	235.406	242.566	230.57	717.291	230.57	1554.78
231.779	1503.59	225.734	1120.32	236.615	169.334	231.779	640.17	231.779	1505.75
232.988	1409.35	226.943	1069.73	237.824	113.405	232.988	562.635	232.988	1444.72
234.197	1306.59	228.152	1008.81	239.033	71.8202	234.197	487.028	234.197	1373.2
235.406	1198	229.361	939.589	240.242	41.693	235.406	415.287	235.406	1292.88
236.615	1086.27	230.57	864.249	241.451	20.4097	236.615	348.897	236.615	1205.59
237.824	973.955	231.779	785.049	241.542	19.1039	237.824	288.862	237.824	1113.23
239.033	863.385	232.988	704.187	242.242	10.1809	239.033	235.73	239.033	1017.73
240.242	756.59	234.197	623.711	242.66	5.74137	240.242	189.642	240.242	920.909
241.451	655.253	235.406	545.428	242.943	3.05833	241.451	150.402	241.451	824.503
242.66	560.693	236.615	470.858	243.644	-2.57958	242.66	117.562	242.66	730.07
243.869	473.854	237.824	401.191	243.869	-4.12124	243.869	90.5015	243.869	638.968
245.078	395.318	239.033	337.283	244.344	-7.0031	245.045	69.0408	245.078	552.332
246.287	325.336	240.242	279.657	245.045	-10.4404	245.078	68.5067	246.287	471.062
247.496	263.877	241.451	228.539	245.078	-10.5798	245.746	58.2552	247.496	395.828
248.705	210.665	242.66	183.893	245.746	-13.081	246.287	50.8368	248.705	327.075
249.914	165.243	243.869	145.473	246.287	-14.6738	246.446	48.787	249.914	265.05
251.123	127.018	244.344	131.98	246.446	-15.08	247.147	40.5006	251.123	209.828
252.332	95.3134	245.045	113.68	247.147	-16.5619	247.496	36.7792	252.332	161.341
253.541	69.4169	245.078	112.872	247.496	-18.5117	247.848	33.2687	253.541	119.424
254.75	48.6197	245.746	97.1672	247.848	-21.0794	248.549	26.974	254.75	83.848
254.855	47.0274	246.287	85.5709	248.549	-25.9376	248.705	25.6883	255.959	54.3623
255.556	37.2539	246.446	82.3298	248.705	-26.9789	249.249	21.5114	257.168	30.7331
255.959	32.2508	247.147	69.0526	249.249	-30.5053	249.914	17.0161	258.358	13.0107
256.256	28.8283	247.496	62.9933	249.914	-34.6015	249.95	16.7883	258.377	12.7823
256.957	21.6405	247.848	57.2188	249.95	-34.8192	250.651	12.7264	259.059	5.1173
257.168	19.7072	248.549	46.712	250.651	-38.8998	251.123	9.75777	259.585	0.41956
257.658	15.5921	248.705	44.5403	251.123	-41.5206	251.351	7.59524	259.76	-0.90198
258.358	10.5972	249.249	37.419	251.351	-42.7534	252.052	1.32871	260.46	-7.47192
258.377	10.481	249.914	29.6301	252.052	-46.3728	252.332	-1.02571	260.794	-11.1615
259.059	6.58457	249.95	29.2314	252.332	-47.7473	252.753	-4.42031	261.161	-14.7051
259.585	4.18195	250.651	22.0473	252.753	-49.7374	253.453	-9.66694	261.862	-19.9729
259.76	3.49857	251.123	17.7264	253.453	-52.8134	253.541	-10.2843	262.003	-20.7931
260.46	1.30094	251.351	15.7728	253.541	-53.1736	254.154	-14.4086	262.563	-23.2101
260.794	-3.05131	252.052	10.3231	254.154	-55.553	254.75	-18.0259	263.212	-24.3255
261.161	-7.88162	252.332	8.36229	254.75	-57.5702	254.855	-18.6244	263.263	-24.3338
261.862	-16.4479	252.753	5.62446	254.855	-57.8934	255.556	-22.2736	263.964	-23.243
262.003	-18.0717	253.453	1.61457	255.556	-59.756	255.959	-24.0929	264.421	-21.2804
262.563	-24.1216	253.541	1.16148	255.959	-60.5742	256.256	-25.2953	264.665	-19.8196
263.212	-30.4008	254.154	-1.75573	256.256	-61.0446	256.957	-27.6064	265.63	-11.028
263.263	-30.8564	254.75	-4.1435	256.957	-61.6439	257.168	-28.1469	266.839	7.19259
263.964	-36.5806	254.855	-4.52141	257.168	-61.6695	257.658	-29.1013	268.048	34.2373
264.421	-39.7269	255.556	-6.70191	257.658	-61.4183	258.358	-29.6498	269.257	71.0058
264.665	-41.1963	255.959	-7.69262	258.358	-60.2105	258.377	-29.6501	270.466	118.374
265.365	-44.5775	256.256	-8.29974	258.377	-60.1645	259.059	-29.0967	271.675	177.113
265.63	-45.5035	256.957	-12.1423	259.059	-57.8405	259.585	-27.8482	272.884	247.798
266.066	-46.569	257.168	-13.3299	259.585	-55.1739	259.76	-27.2608	274.093	330.703
266.767	-46.9862	257.658	-15.8646	260.794	-45.6095	260.46	-23.9342	275.302	425.713
266.839	-46.9311	258.358	-18.8942	262.003	-30.192	260.794	-21.7569	276.511	532.225
267.467	-45.6146	258.377	-18.9629	263.212	-7.48983	261.161	-18.8828	277.72	649.082
268.048	-42.9478	259.059	-21.149	264.421	24.0082	262.003	-10.1589	278.929	774.526
268.168	-42.2103	259.585	-22.2694	265.63	65.7772	263.212	8.38242	280.138	906.186
269.257	-32.2355	259.76	-22.5214	266.839	119.104	264.421	35.4852	281.347	1041.11
270.466	-13.2494	260.46	-22.8759	268.048	184.899	265.63	72.8789	282.556	1175.86
271.675	15.7241	260.794	-22.64	269.257	263.491	266.839	122.301	283.765	1306.59
272.884	56.4711	261.161	-22.0478	270.466	354.429	268.048	185.352	284.974	1429.25
274.093	110.715	261.862	-19.8413	271.675	456.318	269.257	263.321	286.183	1539.78
275.302	179.948	262.003	-19.2083	272.884	566.716	270.466	356.987	287.392	1634.27
276.511	265.225	262.563	-16.0286	274.093	682.128	271.675	466.417	288.601	1709.26
277.72	366.95	263.212	-10.8306	275.302	798.123	272.884	590.765	289.81	1761.87
278.929	484.665	263.263	-10.3497	276.511	909.565	274.093	728.132	291.019	1790.01
280.138	616.863	263.964	-2.51256	277.72	1010.96	275.302	875.485	291.291	1792.84
281.347	760.873	264.421	3.92117	278.929	1096.91	276.511	1028.67	291.992	1794.08
282.556	912.834	264.665	7.80548	280.138	1162.53	277.72	1182.53	292.228	1792.54
283.765	1067.76	265.365	20.9548	281.347	1203.96	278.929	1331.15	292.693	1786.63
284.974	1219.73	265.63	26.743	282.182	1217.09	280.138	1468.21	293.393	1770.57
286.183	1362.22	266.066	37.3093	282.556	1218.72	281.347	1587.39	293.437	1769.29
287.392	1488.52	266.839	59.5505	282.883	1217.98	282.556	1682.84	294.646	1721.08
288.601	1592.18	268.048	104.388	283.584	1209.61	283.765	1749.65	295.855	1649.73
289.81	1667.53	269.257	163.29	283.765	1205.96	284.974	1784.27	297.064	1557.88
291.019	1710.15	270.466	238.099	284.974	1166.51	284.985	1784.43	298.273	1448.87
291.291	1714.9	271.675	330.236	286.183	1102.87	285.686	1788.75	299.482	1326.53
291.992	1718.7	272.884	440.445	287.392	1018.9	286.183	1784.79	300.691	1194.96
292.228	1717.21	274.093	568.536	288.601	919.451	286.386	1781.5	301.9	1058.34
292.693	1710.21	275.302	713.157	289.81	809.944	287.087	1762.78	303.109	920.69
293.393	1689.47	276.511	871.624	291.019	695.865	287.392	1751.13	304.318	785.692
293.437	1687.79	277.72	1039.86	292.228	582.347	288.601	1685.03	305.527	656.576
294.646	1622.85	278.929	1212.47	293.437	473.816	289.81	1589.93	306.736	535.996
295.855	1525.29	280.138	1382.91	294.646	373.762	291.019	1470.65	307.945	425.989
297.064	1399.58	281.347	1543.89	295.855	284.621	292.228	1332.98	309.154	327.953
298.273	1251.46	282.556	1687.85	297.064	207.782	293.437	1183.26	310.363	242.685
299.482	1087.45	283.765	1807.49	298.273	143.684	294.646	1027.89	311.572	170.432
300.691	914.363	284.974	1896.38	299.482	91.9815	295.855	872.877	312.781	110.969
301.9	738.836	285.686	1932.26	300.691	51.7473	297.064	723.523	313.99	63.6976
303.109	566.893	286.183	1949.56	301.802	23.7696	298.273	584.131	315.199	27.7277
304.318	403.638	286.386	1954.75	301.9	21.6744	299.482	457.897	315.816	13.3802
305.527	253.068	287.087	1964.05	302.502	10.0149	300.691	346.864	316.408	1.9833
306.736	117.978	287.392	1963.93	303.109	0.2631	301.9	252.005	316.517	0.7037
307.945	0	287.788	1959.97	303.203	-0.64708	303.109	173.358	317.217	-1.44632
309.154	-43.006	288.488	1942.56	303.904	-2.55967	304.318	110.207	317.617	-1.42177
310.363	-68.6144	288.601	1938.54	304.318	-2.70235	305.527	61.3003	317.918	-0.83695
311.572	-77.7859	289.189	1912.13	304.605	-2.4094	306.707	25.7758	318.619	2.29206
312.781	-71.934	289.81	1874.74	305.305	-0.47007	306.736	25.0395	318.826	3.66337
313.013	-69.2257	291.019	1775.99	305.527	0.47339	307.407	15.0418	319.319	7.70421
313.714	-58.1971	292.228	1647.6	306.006	3.0032	307.945	10.3883	320.02	15.1689
313.99	-52.7299	293.437	1496.22	306.707	7.77633	308.108	9.33662	320.035	15.3438
314.414	-43.1398	294.646	1329.32	306.736	7.99903	308.809	6.60771	320.721	24.4636
315.115	-24.3969	295.855	1154.53	307.407	13.6375	309.154	6.25541	321.244	32.4632
315.199	-21.9337	297.064	979.164	307.945	18.7502	309.51	6.52232	321.421	35.3752
315.816	-10.34	298.273	809.672	308.108	20.3976	310.21	8.76422	322.453	53.9495
316.408	-9.86133	299.482	651.362	308.809	27.8894	310.363	9.53104	323.661	78.8305
316.517	-9.55239	300.691	508.176	309.154	31.8006	310.911	13.0372	324.87	106.238
317.217	-6.03678	301.9	382.659	310.363	46.4117	311.572	18.6809	326.079	135.41
317.617	-2.92157	303.109	276.032	311.572	62.0113	311.612	19.0671	327.288	165.68
317.918	-0.07523	304.318	188.369	312.781	78.1652	312.312	26.6036	328.497	196.47
318.619	8.07217	305.527	118.834	313.99	94.5494	312.781	32.3676	329.706	227.28
318.826	10.8611	306.006	95.9735	315.199	110.925	313.013	35.4197	330.915	257.674
319.319	18.1678	306.707	67.0244	316.408	127.114	313.714	45.3123	332.124	287.276
320.02	29.9963	306.736	65.9345	317.617	142.983	313.99	49.4626	333.333	315.755
320.035	30.2585	307.407	43.046	318.826	158.429	315.199	69.0401	334.542	342.821
321.244	54.234	307.945	27.7743	320.035	173.37	316.408	90.354	335.751	368.22
322.453	81.9253	308.108	23.6351	321.244	187.739	317.617	112.815	336.96	391.731
323.661	112.616	308.809	8.37979	322.453	201.478	318.826	135.958	338.169	413.159
324.87	145.702	309.154	2.27147	323.661	214.537	320.035	159.423	339.378	432.338
326.079	180.667	309.51	-3.12957	324.87	226.868	321.244	182.921	339.64	436.176
327.288	217.049	310.21	-9.41577	325.626	234.184	322.453	206.224	340.34	445.9
328.497	254.422	310.363	-9.42536	326.079	238.433	323.661	229.141	340.587	449.129
329.706	292.378	310.911	-8.35877	326.326	240.697	324.87	251.512	341.041	454.791
330.915	330.513	311.572	-4.96901	327.027	246.937	326.079	273.198	341.742	462.828
332.124	368.427	311.612	-4.69628	327.288	249.193	327.288	294.074	341.796	463.417
333.333	405.713	312.312	1.23786	327.728	252.897	328.497	314.026	342.442	469.996
334.542	441.964	312.781	6.31794	328.428	258.572	329.706	332.949	343.005	475.114
335.751	476.77	313.013	9.13742	328.497	259.115	330.915	350.745	343.143	476.281
336.96	509.732	313.714	18.7246	329.129	263.956	332.124	367.326	343.844	481.673
338.169	540.457	313.99	22.907	329.706	268.169	332.633	373.914	344.214	484.16
339.378	568.576	314.414	29.7495	329.83	269.044	333.333	382.609	344.545	486.165
340.587	593.743	315.115	41.9895	330.531	273.83	333.333	382.609	345.245	489.753
341.742	614.734	315.199	43.5195	330.915	276.33	334.034	390.842	345.423	490.519
341.796	615.647	315.816	55.2474	331.231	278.312	334.542	396.518	345.946	492.434
342.442	625.921	316.408	67.1083	331.932	282.483	334.735	398.601	346.632	494.184
343.005	634.017	316.517	69.3496	332.124	283.574	335.435	405.872	346.647	494.211
343.143	635.878	317.617	92.8329	332.633	286.342	335.751	408.987	347.347	495.089
343.844	644.564	318.826	120.023	333.333	289.886	336.136	412.645	347.841	495.171
344.214	648.629	320.035	148.144	333.333	289.886	336.837	418.909	348.048	495.075
344.545	651.945	321.244	176.766	334.034	293.11	336.96	419.959	348.749	494.179
345.245	657.993	322.453	205.534	334.542	295.249	337.538	424.655	349.05	493.526
345.423	659.314	323.661	234.149	334.735	296.015	338.169	429.384	349.449	492.415
345.946	662.686	324.87	262.345	335.435	298.598	338.238	429.874	350.15	489.798
346.632	665.954	326.079	289.89	335.751	299.657	338.939	434.56	350.259	489.316
346.647	666.009	327.288	316.563	336.136	300.858	339.378	437.223	350.851	486.347
347.347	667.954	328.497	342.16	336.837	302.795	339.64	438.707	351.468	482.633
347.841	668.495	329.129	355.043	336.96	303.102	340.34	442.309	351.552	482.083
348.048	668.519	329.706	366.489	337.538	304.408	340.587	443.448	352.677	473.593
348.749	667.709	329.83	368.894	338.169	305.586	341.041	445.364	353.886	462.331
349.05	666.941	330.531	382.252	338.238	305.698	341.742	447.868	355.095	448.999
349.449	665.537	330.915	389.366	338.939	306.667	341.796	448.039	356.304	433.769
350.15	662.022	331.231	395.083	339.378	307.11	342.442	449.82	357.513	416.824
350.259	661.356	331.932	407.354	339.64	307.315	343.005	450.989	358.722	398.358
350.851	657.189	332.124	410.622	340.34	307.644	343.143	451.221	359.931	378.574
351.468	651.865	332.633	419.035	340.587	307.685	343.844	452.071	361.14	357.683
351.552	651.069	333.333	430.098	341.041	307.657	344.214	452.299	362.349	335.897
352.252	643.702	333.333	430.098	341.742	307.357	344.545	452.374	363.558	313.428
352.677	638.646	334.034	440.513	341.796	307.321	345.245	452.131	364.767	290.487
352.953	635.129	334.542	447.649	342.442	306.748	345.423	451.983	365.976	267.283
353.886	621.93	334.735	450.256	343.005	306.036	345.946	451.349	367.185	244.017
355.095	601.993	335.435	459.303	343.143	305.832	346.632	450.065	368.394	220.883
356.304	579.153	335.751	463.147	343.844	304.614	346.647	450.032	369.603	198.064
357.513	553.758	336.136	467.631	344.214	303.851	347.347	448.188	370.812	175.735
358.722	526.179	336.837	475.222	344.545	303.1	347.841	446.577	372.021	154.06
359.931	496.807	336.96	476.481	345.245	301.294	348.048	445.826	373.23	133.189
361.14	466.038	337.538	482.057	345.423	300.789	348.749	442.953	374.439	113.263
362.349	434.272	338.169	487.558	345.946	299.201	349.05	441.564	375.648	94.4107
363.558	401.899	338.238	488.121	346.632	296.881	349.449	439.581	376.857	76.7491
364.767	369.295	338.939	493.401	346.647	296.829	350.15	435.721	378.066	60.3864
365.976	336.818	339.378	496.307	347.347	294.182	350.259	435.078	379.275	45.4213
367.185	304.799	339.64	497.887	347.841	292.157	350.851	431.385	380.484	31.9447
368.394	273.542	340.34	501.571	348.048	291.269	351.468	427.181	381.693	20.0424
369.603	243.316	340.587	502.676	349.05	286.652	351.552	426.586	382.902	9.79595
370.812	214.356	341.041	504.446	350.259	280.406	352.677	417.944	384.111	1.28479
372.021	186.863	341.742	506.51	351.468	273.46	353.886	407.444	384.484	-0.9841
373.23	161.004	341.796	506.637	352.677	265.856	355.095	395.766	385.185	-4.75976
374.439	136.908	342.442	507.763	353.886	257.641	356.304	382.999	385.32	-5.4117
375.648	114.677	343.005	508.184	355.095	248.862	357.513	369.24	385.886	-7.90161
376.857	94.3804	343.143	508.207	356.304	239.57	358.722	354.589	386.529	-10.2119
378.066	76.0622	343.844	507.846	357.513	229.814	359.931	339.148	386.587	-10.3933
379.275	59.7451	344.214	507.332	358.722	219.645	361.14	323.024	387.287	-12.2178
380.28	47.6995	344.545	506.687	359.931	209.118	362.349	306.325	387.737	-13.0299
380.484	45.4327	345.245	504.741	361.14	198.283	363.558	289.158	387.988	-13.3576
380.981	40.1246	345.423	504.122	362.349	187.194	364.767	271.634	388.689	-13.7941
381.682	33.2178	345.946	502.018	363.558	175.905	365.976	253.86	388.946	-13.7739
381.693	33.1158	346.632	498.615	364.767	164.466	367.185	235.944	389.389	-13.5078
382.382	26.9754	346.647	498.535	365.976	152.932	368.394	217.993	390.09	-12.4781
382.902	22.7759	347.347	494.307	367.185	141.353	369.603	200.11	390.155	-12.3434
383.083	21.3927	347.841	490.89	368.394	129.782	370.812	182.398	390.791	-11.4492
383.784	16.4651	348.048	489.353	369.603	118.267	372.021	164.958	391.364	-11.3491
384.111	14.39	348.749	483.695	370.812	106.861	373.23	147.887	391.491	-11.2541
384.484	12.188	349.05	481.051	372.021	95.6131	374.439	131.284	392.192	-10.2463
385.185	8.55703	349.449	477.356	373.23	84.5731	375.648	115.243	392.573	-9.34759
385.32	7.93441	350.15	470.361	374.439	73.7918	376.857	99.8584	392.893	-8.39999
385.886	5.56853	350.259	469.217	375.648	63.3204	378.066	85.2258	393.594	-5.68771
386.529	3.3901	350.851	462.737	376.857	53.2113	379.275	71.4406	393.782	-4.80515
386.587	3.21964	351.468	455.523	378.066	43.5194	380.484	58.5996	394.294	-2.08045
387.287	1.50861	351.552	454.512	379.275	34.3023	381.693	46.8036	394.991	2.42641
387.737	0.74558	352.252	445.717	380.484	25.6209	382.902	36.1576	394.995	2.45236
387.988	0.43501	352.677	440.121	381.693	17.5414	384.111	26.7721	395.696	7.94296
388.689	0	352.953	436.383	382.902	10.1362	384.484	24.1424	396.2	12.5096
388.946	-0.36016	353.654	426.543	384.111	3.48466	385.185	19.5827	396.396	14.4252
389.389	-0.77566	353.886	423.174	384.484	1.59335	385.32	18.7649	397.097	21.9344
390.09	-0.905	355.095	404.854	385.185	-1.72404	385.886	15.5234	397.409	25.6209
390.155	-0.88389	356.304	385.343	385.32	-2.32503	386.529	12.2628	398.618	41.9511
390.791	-0.38107	357.513	364.829	385.886	-4.72963	386.587	11.9907	399.827	61.7031
391.364	0.54051	358.722	343.5	386.529	-7.19435	387.287	9.01151	401.036	85.0908
391.491	0.80536	359.931	321.548	386.587	-7.40278	387.737	7.40275	402.245	112.339
392.192	2.66591	361.14	299.163	387.287	-9.72142	387.988	6.61456	403.454	143.677
392.573	3.96616	362.349	276.533	387.737	-11.0132	388.689	4.82975	404.663	179.336
392.893	5.21474	363.558	253.84	387.988	-11.662	388.946	4.33336	405.872	219.547
393.594	8.4686	364.767	231.26	388.689	-13.1992	389.389	3.68854	407.081	264.535
393.782	9.4683	365.976	208.964	388.946	-13.658	390.09	3.22398	408.29	314.512
394.294	12.447	367.185	187.111	389.389	-14.3064	390.155	3.21637	409.499	369.674
394.991	17.1455	368.394	165.855	390.09	-14.9546	390.791	3.47076	410.708	430.191
394.995	17.172	369.603	145.336	390.155	-14.9906	391.364	3.7837	411.917	496.204
395.696	22.6687	370.812	125.689	390.791	-15.1133	391.491	3.79277	413.126	567.82
396.2	27.1211	372.021	107.038	391.364	-14.9965	392.192	4.31329	414.335	645.095
396.396	28.965	373.23	89.4975	391.491	-15.0663	392.573	4.9407	415.544	728.041
397.097	36.0912	373.273	88.8876	392.192	-15.1168	392.893	5.6597	416.753	816.606
397.409	39.5427	373.974	79.299	392.573	-14.8975	393.594	7.87379	417.962	910.679
397.798	44.0808	374.439	73.1759	392.893	-14.5739	393.782	8.6243	419.171	1010.08
398.498	52.9698	374.675	70.1409	393.594	-13.3984	394.294	10.9992	420.38	1114.54
398.618	54.5827	375.375	61.4325	393.782	-12.9682	394.991	15.0575	421.589	1223.75
399.827	72.4368	375.648	58.1737	394.294	-11.5492	394.995	15.0812	422.798	1337.27
401.036	93.3224	376.076	53.1923	394.991	-8.99806	395.696	20.1671	424.007	1454.62
402.245	117.478	376.777	45.4383	394.995	-8.98282	396.2	24.4793	425.216	1575.21
403.454	145.159	376.857	44.5859	395.696	-5.65347	396.396	26.3057	426.425	1698.4
404.663	176.632	377.477	38.1881	396.2	-2.75609	397.097	33.5476	427.634	1823.44
405.872	212.176	378.066	32.5039	396.396	-1.51309	397.409	37.1436	428.843	1949.53
407.081	252.071	378.178	31.459	397.097	3.48861	397.798	41.9448	430.052	2075.8
408.29	296.597	378.879	25.2681	397.409	6.0085	398.498	51.5506	431.261	2201.33
409.499	346.027	379.275	22.0161	397.798	9.40415	398.618	53.3182	432.47	2325.15
410.708	400.618	379.58	19.6326	398.498	16.2882	399.827	73.2824	433.679	2446.25
411.917	460.603	380.28	14.5695	398.618	17.5664	401.036	97.324	434.888	2563.62
413.126	526.192	380.484	13.2101	399.199	24.1973	402.245	125.738	436.097	2676.22
414.335	597.549	380.981	10.096	399.827	32.2064	403.454	158.819	437.306	2783.02
415.544	674.797	381.682	6.22961	401.036	50.2336	404.663	196.856	438.515	2883.04
416.753	757.999	381.693	6.17441	402.245	71.9685	405.872	240.131	439.724	2975.3
417.962	847.162	382.382	2.98833	403.454	97.7401	407.081	288.908	440.933	3058.92
419.171	942.216	382.902	1.00076	404.663	127.884	408.29	343.425	442.142	3133.05
420.38	1043.02	383.083	0.39056	405.872	162.735	409.499	403.891	443.351	3196.94
421.589	1149.34	383.784	-1.54466	407.081	202.624	410.708	470.471	444.56	3249.95
422.798	1260.87	384.111	-2.21503	408.29	247.865	411.917	543.281	445.769	3291.52
424.007	1377.19	384.484	-2.79754	409.499	298.752	413.126	622.386	446.978	3321.23
425.216	1497.81	385.185	-4.57344	410.708	355.548	414.335	707.776	447.548	3331.04
426.425	1622.13	385.32	-4.85422	411.917	418.473	415.544	799.37	448.187	3338.79
427.634	1749.46	385.886	-5.74167	413.126	487.701	416.753	897.003	448.248	3339.36
428.843	1879.01	386.529	-6.15687	414.335	563.34	417.962	1000.42	448.949	3343.53
430.052	2009.94	386.587	-6.16281	415.544	645.428	419.171	1109.28	449.396	3344.03
431.261	2141.28	387.287	-5.81318	416.753	733.922	420.38	1223.14	449.65	3343.56
432.47	2272.05	387.737	-5.17034	417.962	828.687	421.589	1341.44	450.35	3339.44
433.679	2401.16	387.988	-4.66792	419.171	929.49	422.798	1463.54	450.604	3336.92
434.888	2527.54	388.689	-2.70092	420.38	1035.99	424.007	1588.71	451.051	3331.19
436.097	2650.03	388.946	-1.76512	421.589	1147.74	425.216	1716.08	451.813	3317.58
437.306	2767.5	389.389	0.11521	422.798	1264.18	426.425	1844.75	453.022	3286.26
438.515	2878.83	390.09	3.80917	424.007	1384.62	427.634	1973.7	454.231	3243.33
439.724	2982.89	390.155	4.19943	425.216	1508.28	428.843	2101.86	455.44	3189.32
440.933	3078.62	390.791	8.41102	426.425	1634.26	430.052	2228.1	456.649	3124.87
442.142	3165.03	391.364	12.876	427.634	1761.55	431.261	2351.24	457.858	3050.73
443.351	3241.18	391.491	13.9522	428.843	1889.07	432.47	2470.1	459.067	2967.77
444.56	3306.25	392.192	20.4654	430.052	2015.64	433.679	2583.48	460.276	2876.93
445.769	3359.53	392.573	24.4291	431.261	2140.06	434.888	2690.21	461.485	2779.26
446.978	3400.42	392.893	27.9848	432.47	2261.04	436.097	2789.15	462.694	2675.87
447.548	3415.26	393.594	36.5456	433.679	2377.29	437.306	2879.2	463.903	2567.92
448.187	3428.46	393.782	39.0349	434.888	2487.53	438.515	2959.37	465.112	2456.64
448.248	3429.54	394.294	46.1844	436.097	2590.49	439.724	3028.75	466.321	2343.25
448.949	3439.39	394.991	56.8802	437.306	2684.96	440.933	3086.53	467.53	2229.04
449.396	3443.34	394.995	56.939	438.515	2769.79	442.142	3132.04	468.739	2115.25
449.65	3444.77	395.696	68.8479	439.724	2843.93	443.343	3164.62	469.948	2003.17
450.35	3445.67	396.2	78.1622	440.933	2906.44	443.351	3164.78	471.157	1894.03
450.604	3444.89	396.396	81.9508	442.142	2956.54	444.044	3177.64	472.366	1789.06
451.051	3442.09	397.097	96.288	443.351	2993.58	444.56	3184.36	473.575	1689.43
451.752	3434.04	397.409	103.085	444.044	3008.74	444.745	3186.19	474.784	1596.26
451.813	3433.11	397.798	111.9	444.56	3017.08	445.445	3190.24	475.993	1510.62
452.452	3421.55	398.498	128.829	444.745	3019.47	445.769	3190.59	477.202	1433.47
453.022	3408.15	398.618	131.859	445.445	3025.53	446.146	3189.79	478.411	1365.71
454.231	3370.28	399.827	164.697	445.769	3026.75	446.847	3184.85	479.62	1308.11
455.44	3319.96	401.036	201.81	446.146	3026.92	446.978	3183.43	480.829	1261.34
456.649	3257.76	402.245	243.408	446.847	3023.61	447.548	3175.44	482.038	1225.91
457.858	3184.39	403.454	289.687	446.978	3022.48	448.187	3163.01	483.247	1202.21
459.067	3100.65	404.663	340.831	447.548	3015.64	449.396	3129.65	483.283	1201.68
460.276	3007.48	405.872	397.003	448.187	3004.33	450.604	3083.81	483.984	1193.6
461.485	2905.87	407.081	458.344	449.396	2972.58	451.813	3026.12	484.456	1190.43
462.694	2796.9	408.29	524.96	450.604	2927.67	453.022	2957.36	484.685	1189.55
463.903	2681.69	409.499	596.922	451.813	2870.22	454.231	2878.44	485.385	1189.51
465.112	2561.4	410.708	674.256	453.022	2801	455.44	2790.41	485.665	1190.61
466.321	2437.22	411.917	756.938	454.231	2720.95	456.649	2694.39	486.086	1193.45
467.53	2310.35	413.126	844.896	455.44	2631.11	457.858	2591.62	486.787	1201.33
468.739	2181.98	414.335	937.989	456.649	2532.67	459.067	2483.39	486.874	1202.58
469.948	2053.32	415.544	1036.02	457.858	2426.86	460.276	2371.05	488.083	1225.98
471.157	1925.54	416.753	1138.71	459.067	2315.02	461.485	2255.97	489.292	1260.24
472.366	1799.81	417.962	1245.73	460.276	2198.52	462.694	2139.55	490.501	1304.59
473.575	1677.31	419.171	1356.65	461.485	2078.76	463.903	2023.16	491.71	1358.03
474.784	1559.2	420.38	1471	462.694	1957.16	465.112	1908.17	492.919	1419.37
475.993	1446.65	421.589	1588.21	463.903	1835.14	466.321	1795.89	494.128	1487.26
477.202	1340.85	422.798	1707.65	465.112	1714.08	467.53	1687.6	495.337	1560.14
478.411	1243.03	424.007	1828.63	466.321	1595.33	468.739	1584.48	496.546	1636.34
479.62	1154.43	425.216	1950.38	467.53	1480.22	469.948	1487.67	497.755	1714.07
480.829	1076.33	426.425	2072.09	468.739	1369.98	471.157	1398.18	498.964	1791.47
482.038	1010.03	427.634	2192.89	469.948	1265.83	472.366	1316.93	500.173	1866.64
483.247	956.865	428.843	2311.89	471.157	1168.88	473.575	1244.76	501.382	1937.73
484.456	918.116	430.052	2428.15	472.366	1080.16	474.784	1182.34	502.591	2002.91
484.685	912.51	431.261	2540.73	473.575	1000.62	475.993	1130.24	503.8	2060.47
485.385	898.906	432.47	2648.68	474.784	931.116	477.202	1088.91	505.009	2108.87
485.665	895.016	433.679	2751.06	475.993	872.365	478.411	1058.64	506.218	2146.74
486.086	890.852	434.888	2846.96	477.202	824.966	479.079	1046.72	507.107	2167.21
486.787	888.543	436.097	2935.49	478.411	789.372	479.62	1039.59	507.427	2172.95
486.874	888.666	437.306	3015.82	479.62	765.861	479.78	1037.91	507.808	2178.65
487.487	892.149	438.515	3087.2	479.78	763.665	480.48	1032.86	508.509	2185.81
488.083	899.968	439.724	3148.92	480.48	756.549	480.829	1031.75	508.636	2186.64
488.188	901.81	440.933	3200.38	480.829	754.529	481.181	1031.56	509.209	2188.57
488.889	917.627	441.241	3211.81	481.181	753.508	481.882	1033.95	509.845	2187.22
489.292	929.536	441.942	3235.12	481.882	754.5	482.038	1034.98	509.91	2186.87
490.501	977.61	442.142	3241.08	482.038	755.264	482.583	1039.98	510.611	2180.66
491.71	1043.95	442.643	3254.7	482.583	759.456	483.247	1048.99	511.054	2174.4
492.919	1127.77	443.343	3270.48	483.247	767.727	483.283	1049.58	511.311	2169.94
494.128	1227.64	443.351	3270.63	483.283	768.278	484.456	1073.34	512.263	2148.21
495.337	1341.47	444.044	3282.42	484.456	791.339	485.665	1107.4	513.471	2108.95
496.546	1466.47	444.56	3288.73	485.665	825.269	486.874	1150.45	514.68	2057.2
497.755	1599.21	444.745	3290.48	486.874	868.431	488.083	1201.6	515.889	1993.81
498.964	1735.69	445.445	3294.63	488.083	919.493	489.292	1259.81	517.098	1919.86
500.173	1871.46	445.769	3295.22	489.292	976.887	490.501	1323.96	518.307	1836.6
501.382	2001.78	446.146	3294.86	490.501	1038.84	491.71	1392.8	519.516	1745.43
502.591	2121.84	446.847	3291.19	491.71	1103.42	492.919	1464.98	520.725	1647.88
503.8	2226.99	446.978	3290.07	492.919	1168.55	494.128	1539.12	521.934	1545.48
505.009	2312.93	447.548	3283.62	494.128	1232.12	495.337	1613.74	523.143	1439.83
506.218	2376.02	448.187	3273.35	495.337	1292.01	496.546	1687.4	524.352	1332.46
507.107	2406.14	448.248	3272.19	496.546	1346.17	497.755	1758.61	525.561	1224.85
507.427	2413.39	448.949	3256.95	497.755	1392.7	498.964	1825.94	526.77	1118.37
507.808	2419.52	449.396	3245.28	498.964	1429.92	500.173	1888.03	527.979	1014.26
508.509	2423.48	449.65	3237.96	500.1	1455.15	501.382	1943.59	529.188	913.593
508.636	2423.17	450.604	3206.18	500.173	1456.41	502.591	1991.46	530.397	817.308
509.209	2417.89	451.813	3156.51	500.801	1465.57	503.8	2030.61	531.606	726.153
509.845	2404.56	453.022	3096.84	501.382	1471.09	505.005	2060.1	532.815	640.701
509.91	2402.74	454.231	3027.83	501.502	1471.87	505.009	2060.17	534.024	561.359
511.054	2357.84	455.44	2950.28	502.202	1473.95	505.706	2072.58	535.233	488.374
512.263	2284.42	456.649	2865.03	502.591	1473.24	506.218	2079.46	536.442	421.841
513.471	2186.66	457.858	2773.04	502.903	1471.71	506.406	2081.51	537.651	361.728
514.68	2067.79	459.067	2675.33	503.604	1465.15	507.107	2086.8	538.86	307.888
515.889	1931.65	460.276	2572.97	503.8	1462.54	507.427	2087.98	540.069	260.08
517.098	1782.51	461.485	2467.09	505.009	1439.04	507.808	2088.39	541.278	217.988
518.307	1624.85	462.694	2358.86	506.218	1403.21	508.509	2086.24	542.487	181.24
519.516	1463.06	463.903	2249.46	507.427	1355.86	508.636	2085.45	543.696	149.427
520.725	1301.31	465.112	2140.1	508.636	1298.12	509.209	2080.35	544.905	122.116
521.934	1143.33	466.321	2032	509.845	1231.37	509.845	2071.77	546.114	98.8662
523.143	992.293	467.53	1926.36	511.054	1157.2	509.91	2070.71	547.323	79.2408
524.352	850.753	468.739	1824.36	512.263	1077.33	511.054	2047.06	548.532	62.8175
525.561	720.584	469.948	1727.16	513.471	993.524	512.263	2011.64	549.741	49.1924
526.77	603.001	471.157	1635.87	514.68	907.54	513.471	1966	549.85	48.0891
527.979	498.589	472.366	1551.56	515.889	821.063	514.68	1910.82	550.551	41.4449
529.188	407.41	473.575	1475.2	517.098	735.648	515.889	1846.9	550.95	37.9912
530.397	329.063	474.784	1407.7	518.307	652.677	517.098	1775.19	551.251	35.5355
531.606	262.799	475.993	1349.87	519.516	573.326	518.307	1696.74	551.952	30.2967
532.815	207.616	477.202	1302.39	520.725	498.554	519.516	1612.65	552.159	28.8689
534.024	162.36	477.678	1286.68	521.934	429.081	520.725	1524.1	552.653	25.6678
535.233	125.8	478.378	1266.67	523.143	365.408	521.934	1432.24	553.353	21.5921
536.442	96.7056	478.411	1265.83	524.352	307.814	523.143	1338.25	553.368	21.5132
537.651	73.8974	479.079	1250.47	525.561	256.389	524.352	1243.26	554.054	18.0165
537.938	69.2873	479.62	1240.6	526.77	211.054	525.561	1148.35	554.577	15.645
538.639	59.1679	479.78	1238.13	527.979	171.585	526.77	1054.5	554.755	14.8917
538.86	56.2842	480.48	1229.69	529.188	137.656	527.979	962.631	555.455	12.1721
539.339	50.5201	480.829	1226.95	530.397	108.856	529.188	873.539	555.786	11.0182
540.04	43.1681	481.181	1225.16	531.606	84.723	530.397	787.915	556.156	9.81553
540.069	42.8889	481.882	1224.54	532.815	64.7692	531.606	706.335	556.857	7.78325
540.741	36.9508	482.038	1224.94	534.024	48.4995	532.815	629.253	556.995	7.41824
541.278	32.8594	482.583	1227.81	535.135	36.3818	534.024	557.012	557.558	6.03985
541.441	31.7213	483.247	1234.45	535.233	35.4303	535.233	489.839	558.204	4.66006
542.142	27.3472	483.283	1234.91	535.836	29.9667	536.442	427.862	558.258	4.553
542.487	25.4715	483.984	1245.76	536.442	25.1029	537.651	371.112	558.959	3.29334
542.843	23.6383	484.456	1255.15	536.537	24.3993	538.86	319.537	559.413	2.58607
543.544	20.3398	484.685	1260.28	537.237	19.5989	540.069	273.012	559.66	2.23425
543.696	19.6962	485.385	1278.34	537.651	17.0928	541.278	231.35	560.36	1.35174
544.244	17.5787	485.665	1286.51	537.938	15.4897	542.487	194.319	560.622	1.06328
544.905	15.3934	486.086	1299.8	538.639	12.0005	543.696	161.646	561.061	0.6242
544.945	15.273	486.874	1327.77	538.86	11.0159	544.905	133.031	561.762	0.03228
545.646	13.3511	488.083	1377.98	539.339	9.06524	546.114	108.16	561.831	-0.01934
546.114	12.2494	489.292	1435.97	540.04	6.62271	547.323	86.7092	562.462	-0.44133
546.346	11.751	490.501	1500.39	540.069	6.53124	548.532	68.3553	563.04	-0.75356
547.047	10.4195	491.71	1569.71	540.741	4.61674	549.741	52.7795	563.163	-0.81202
547.323	9.95855	492.919	1642.25	541.278	3.34192	550.551	43.7498	563.864	-1.09348
547.748	9.31075	494.128	1716.26	541.441	2.99595	550.95	39.6773	564.249	-1.21454
548.448	8.38595	495.337	1789.86	542.142	1.71367	551.251	36.7623	564.565	-1.29781
548.532	8.28644	496.546	1861.19	542.487	1.19374	551.952	30.4846	565.265	-1.4357
549.149	7.61222	497.755	1928.38	542.843	0.72767	552.159	28.7588	565.458	-1.46321
549.741	7.05592	498.964	1989.63	543.544	0	552.653	24.8641	565.966	-1.51653
549.85	6.96194	500.173	2043.24	543.696	-0.27623	553.353	19.8503	566.667	-1.54854
550.551	6.41198	501.382	2087.7	544.244	-1.18653	553.368	19.7526	566.667	-1.54854
550.95	6.13593	501.502	2091.55	544.905	-2.12718	554.054	15.3954	567.367	-1.53893
551.251	5.94315	502.202	2111.96	544.945	-2.17898	554.577	12.4085	567.876	-1.50952
551.952	5.53955	502.591	2121.65	545.646	-3.00418	554.755	11.4539	568.068	-1.49399
552.159	5.43086	502.903	2128.58	546.114	-3.47435	555.455	7.98272	568.769	-1.41915
552.653	5.18812	503.604	2141.22	546.346	-3.68578	555.786	6.49765	569.085	-1.37692
553.353	4.87819	503.8	2144.02	547.047	-4.24458	556.156	4.94157	569.469	-1.31915
553.368	4.87215	504.304	2149.71	547.323	-4.435	556.857	2.29248	570.17	-1.19806
554.054	4.60107	505.005	2153.94	547.748	-4.69873	556.995	1.81402	570.294	-1.17481
554.577	4.41144	505.009	2153.95	548.448	-5.06405	557.558	0	570.871	-1.0594
554.755	4.34974	505.706	2153.8	548.532	-5.10232	558.204	-2.20654	571.503	-0.92184
555.455	4.11852	506.218	2150.91	549.149	-5.35424	558.258	-2.38069	571.572	-0.90618
555.786	4.01515	506.406	2149.24	549.741	-5.54958	558.959	-4.46846	572.272	-0.741
556.156	3.9029	507.107	2140.23	549.85	-5.58113	559.413	-5.67781	572.712	-0.63234
556.857	3.69926	507.427	2134.65	550.551	-5.75487	559.66	-6.29171	572.973	-0.56605
556.995	3.66033	507.808	2126.78	550.95	-5.83349	560.36	-7.87664	573.674	-0.38321
557.558	3.50476	508.509	2108.92	551.251	-5.88415	560.622	-8.41184	573.921	-0.31722
558.204	3.33152	508.636	2105.22	551.952	-5.97637	561.061	-9.24736	574.374	-0.19408
558.258	3.31714	509.209	2086.74	552.159	-5.99747	561.762	-10.426	575.075	0
558.959	3.13464	509.845	2062.97	552.653	-6.03783	561.831	-10.5324	575.13	0.00177
559.413	3.01851	511.054	2008.54	553.353	-6.07382	562.462	-11.4328	575.776	0.02435
559.66	2.95588	512.263	1942.79	553.368	-6.07433	563.04	-12.1461	576.338	0.04602
560.36	2.77979	513.471	1866.84	554.054	-6.08883	563.163	-12.2861	576.476	0.05156
560.622	2.7146	514.68	1781.97	554.577	-6.08862	563.864	-13.0028	577.177	0.08083
561.061	2.60555	515.889	1689.59	554.755	-6.0866	564.249	-13.3439	577.547	0.09689
561.762	2.43252	517.098	1591.24	555.455	-6.07025	564.565	-13.5981	577.878	0.11148
561.831	2.41553	518.307	1488.47	555.786	-6.05841	565.265	-14.0857	578.756	0.15103
562.462	2.26024	519.516	1382.85	556.156	-6.0424	565.458	-14.2025	579.965	0.206
563.04	2.11859	520.725	1275.9	556.857	-6.0052	565.966	-14.4781	581.174	0.26006
564.249	1.8221	521.934	1169.09	556.995	-5.99693	566.667	-14.7865	581.381	0.26912
565.265	1.5724	523.143	1063.75	557.558	-5.96042	566.667	-14.7865	582.082	0.29927
565.458	1.52505	524.352	961.085	558.204	-5.91369	567.367	-15.0208	582.383	0.31195
565.966	1.39985	525.561	862.143	558.258	-5.90954	567.876	-15.1496	582.783	0.32846
566.667	1.22684	526.77	767.811	558.959	-5.85376	568.068	-15.19	583.483	0.35655
566.667	1.22684	527.979	678.784	559.413	-5.81548	568.769	-15.3023	583.592	0.36082
567.367	1.05333	529.188	595.598	559.66	-5.79405	569.085	-15.3361	584.184	0.38345
567.876	0.92711	530.397	518.616	560.36	-5.7312	569.469	-15.3645	584.801	0.40607
568.068	0.87926	531.606	448.042	560.622	-5.70709	570.17	-15.3832	584.885	0.40905
568.769	0.70462	532.815	383.935	561.061	-5.66587	570.294	-15.3825	585.586	0.43329
569.085	0.62569	534.024	326.227	561.762	-5.59857	570.871	-15.364	586.01	0.44731
569.469	0.52938	535.233	274.742	561.831	-5.59186	571.503	-15.3182	586.286	0.45613
570.17	0.35353	536.442	229.213	562.462	-5.52972	571.572	-15.3117	586.987	0.47752
570.294	0.32248	537.651	189.306	563.04	-5.47208	572.272	-15.2308	587.219	0.48429
570.871	0.17707	538.86	154.632	563.163	-5.45966	572.712	-15.1672	587.688	0.49744
571.503	0.01747	539.339	142.244	563.864	-5.38865	572.973	-15.1251	588.388	0.51586
571.572	0	540.04	125.436	564.249	-5.34933	573.674	-14.998	588.428	0.51687
572.272	0.01592	540.069	124.772	565.458	-5.22466	573.921	-14.9487	589.089	0.53277
572.712	0.02559	540.741	110.102	566.667	-5.09878	574.374	-14.8525	589.637	0.54495
572.973	0.03123	541.278	99.2873	567.876	-4.97215	575.075	-14.6911	589.79	0.54817
573.674	0.04593	541.441	96.1551	569.085	-4.84507	575.13	-14.6779	590.49	0.56205
573.921	0.05096	542.142	83.5087	570.294	-4.71775	575.776	-14.516	590.846	0.56852
574.374	0.06003	542.487	77.7354	571.503	-4.59031	576.338	-14.3669	591.191	0.57441
575.075	0.07353	542.843	72.0781	572.712	-4.46281	576.476	-14.3293	591.892	0.58526
575.13	0.07456	543.544	61.7798	573.921	-4.33531	577.177	-14.1327	592.055	0.58757
575.776	0.08645	543.696	59.6805	575.13	-4.20784	577.547	-14.0252	592.593	0.5946
576.338	0.0964	544.244	52.5322	576.338	-4.08041	577.878	-13.9275	593.264	0.60215
576.476	0.09878	544.905	44.7033	577.547	-3.95303	578.579	-13.7151	593.293	0.60244
577.177	0.11053	544.945	44.2567	578.756	-3.82571	578.756	-13.6601	593.994	0.6088
577.547	0.11652	545.646	36.8773	579.965	-3.69845	579.279	-13.4965	594.473	0.61229
577.878	0.12172	546.114	32.4083	581.174	-3.57125	579.965	-13.2774	594.695	0.61367
578.579	0.13234	546.346	30.3214	582.383	-3.44411	579.98	-13.2727	595.395	0.61708
578.756	0.13495	547.047	24.5198	583.592	-3.31702	580.681	-13.0445	595.682	0.61805
579.279	0.14241	547.323	22.4276	584.801	-3.18998	581.174	-12.8814	596.096	0.61903
579.965	0.15174	547.748	19.4071	586.01	-3.063	581.381	-12.8126	596.797	0.61954
579.98	0.15193	548.448	14.9213	587.219	-2.93607	582.082	-12.5776	596.891	0.6195
580.681	0.16091	548.532	14.426	588.428	-2.80919	582.383	-12.4756	597.497	0.61863
581.174	0.16692	549.149	11.0046	589.637	-2.68236	582.783	-12.3399	598.1	0.61671
581.381	0.16936	549.741	8.09989	590.846	-2.55557	583.483	-12.1	598.198	0.6163
582.082	0.17728	549.85	7.6027	592.055	-2.42883	583.592	-12.0625	598.899	0.61258
582.383	0.18052	550.551	4.66518	593.264	-2.30213	584.184	-11.8582	599.309	0.60976
582.783	0.18468	550.95	3.18074	594.473	-2.17547	584.801	-11.644	599.6	0.60747
583.483	0.19156	551.251	2.14533	595.682	-2.04885	584.885	-11.6149	600.3	0.60099
583.592	0.19259	551.952	0	596.891	-1.92226	585.586	-11.3704	600.518	0.5987
584.184	0.19794	552.159	-0.67349	598.1	-1.7957	586.01	-11.2215	601.001	0.59316
584.801	0.20314	552.653	-2.16844	599.309	-1.66918	586.286	-11.1247	601.702	0.58399
584.885	0.20382	553.353	-4.03833	600.518	-1.54267	586.987	-10.8781	601.727	0.58363
585.586	0.2092	553.368	-4.07412	601.727	-1.41619	587.219	-10.7962	602.402	0.57349
586.01	0.21223	554.054	-5.64278	602.936	-1.2897	587.688	-10.6309	602.936	0.56462
586.286	0.2141	554.577	-6.68503	604.145	-1.16319	588.388	-10.3829	603.103	0.56169
586.987	0.21852	554.755	-7.01194	605.354	-1.03662	588.428	-10.3688	603.804	0.54859
587.219	0.21988	555.455	-8.17308	606.563	-0.90993	589.089	-10.1345	604.145	0.54175
587.688	0.22246	555.786	-8.65554	607.772	-0.78304	589.637	-9.93989	604.505	0.53422
588.388	0.22594	556.156	-9.15086	608.981	-0.65577	590.846	-9.50992	605.205	0.51858
588.428	0.22612	556.857	-9.96745	610.19	-0.52789	592.055	-9.07919	605.354	0.51509
589.089	0.22895	556.995	-10.111	611.399	-0.39902	593.264	-8.64794	605.906	0.50169
589.637	0.23099	557.558	-10.6427	612.212	-0.3115	594.473	-8.21629	606.563	0.48474
589.79	0.23151	558.204	-11.1556	612.608	-0.26857	595.682	-7.78439	606.607	0.48357
590.49	0.23362	558.258	-11.1944	612.913	-0.23531	596.891	-7.3523	607.307	0.46424
590.846	0.23452	558.959	-11.6384	613.614	-0.1582	598.1	-6.92008	607.772	0.45076
591.191	0.23529	559.413	-11.8751	613.817	-0.1356	599.309	-6.48778	608.008	0.44371
591.892	0.23652	559.66	-11.9887	614.314	-0.07987	600.518	-6.05542	608.709	0.42199
592.055	0.23674	560.36	-12.2577	615.015	0	601.727	-5.62302	608.981	0.41324
592.593	0.23732	560.622	-12.3396	615.026	0.01855	602.936	-5.19059	609.409	0.39911
593.264	0.23768	561.061	-12.4565	615.716	1.19764	604.145	-4.75814	610.11	0.37508
593.293	0.23769	561.762	-12.5947	616.235	2.08657	605.354	-4.32568	610.19	0.37227
593.994	0.23765	561.831	-12.6053	616.416	2.39783	606.563	-3.89321	610.811	0.34992
594.473	0.23738	562.462	-12.6807	617.117	3.60124	607.772	-3.46074	611.399	0.32794
594.695	0.23719	563.04	-12.7177	617.444	4.16373	608.981	-3.02826	611.512	0.32365
595.395	0.23633	563.163	-12.722	617.818	4.80876	610.19	-2.59577	612.212	0.2963
595.682	0.23586	563.864	-12.725	618.519	6.02145	611.399	-2.16327	612.608	0.28037
596.096	0.23506	564.249	-12.7124	618.653	6.2546	612.608	-1.73076	612.913	0.26788
596.797	0.2334	564.565	-12.6952	619.219	7.24065	613.817	-1.29821	613.614	0.23842
596.891	0.23314	565.265	-12.6377	619.862	8.36589	615.026	-0.86562	613.817	0.22968
597.497	0.23134	565.458	-12.6176	619.92	8.46801	616.235	-0.43291	614.314	0.20796
598.1	0.22927	565.966	-12.5565	620.621	9.70557	617.444	0	615.015	0.17654
598.198	0.22891	566.667	-12.4554	621.071	10.5072	618.653	1.54028	615.026	0.17604
598.899	0.22609	566.667	-12.4554	621.321	10.9558	619.862	3.08114	615.716	0.14419
599.309	0.22426	567.367	-12.3373	622.022	12.2218	620.621	4.0487	616.235	0.11965
599.6	0.2229	567.876	-12.2426	622.28	12.6921	621.071	4.62297	616.416	0.11097
600.3	0.21934	568.068	-12.2049	622.723	13.5071	621.321	4.94264	617.117	0.07694
600.518	0.21815	568.769	-12.0606	623.423	14.8163	622.022	5.8372	617.444	0.06083
601.001	0.21541	569.085	-11.9922	623.489	14.9398	622.28	6.16647	618.653	0
601.702	0.21113	569.469	-11.9063	624.124	16.1548	622.723	6.73257	619.862	-2.2394
601.727	0.21096	570.17	-11.7435	624.698	17.2768	623.423	7.62905	621.071	-4.47918
602.402	0.20649	570.294	-11.7141	624.825	17.529	623.489	7.71272	622.022	-6.24079
602.936	0.20273	570.871	-11.5738	625.526	18.9467	624.124	8.52698	622.28	-6.71793
603.103	0.20151	571.503	-11.4157	625.907	19.7394	624.698	9.26349	622.723	-7.53748
603.804	0.19618	571.572	-11.3982	626.226	20.417	624.825	9.42685	623.423	-8.83277
604.145	0.19346	572.272	-11.2178	626.927	21.9508	625.526	10.3293	623.489	-8.95347
604.505	0.19051	572.712	-11.1026	627.116	22.3766	625.907	10.8216	624.124	-10.126
605.205	0.18451	572.973	-11.0334	627.628	23.5611	626.226	11.2351	624.698	-11.1826
605.354	0.1832	573.674	-10.8456	628.325	25.2538	626.927	12.1453	624.825	-11.4164
605.906	0.17819	573.921	-10.7788	628.328	25.2629	627.116	12.3915	625.526	-12.7028
606.563	0.17196	574.374	-10.6552	629.029	27.0739	627.628	13.0612	625.907	-13.4006
606.607	0.17154	575.075	-10.4625	629.534	28.4573	628.325	13.9798	626.226	-13.9841
607.772	0.15979	575.13	-10.4475	629.73	29.0147	628.328	13.9846	626.927	-15.2586
608.981	0.14669	575.776	-10.268	630.43	31.1091	629.029	14.9176	627.116	-15.6006
610.19	0.13272	576.338	-10.1107	630.743	32.0991	629.534	15.597	627.628	-16.5245
611.399	0.11791	576.476	-10.072	631.131	33.3848	629.73	15.8629	628.325	-17.7727
612.608	0.10232	577.177	-9.87477	631.832	35.8732	630.43	16.8241	628.328	-17.7791
613.817	0.08601	577.547	-9.77012	631.952	36.3227	630.743	17.2585	629.029	-19.0197
615.026	0.06911	577.878	-9.67654	632.533	38.6106	631.131	17.8053	629.534	-19.9025
616.235	0.05178	578.579	-9.4775	633.161	41.3096	631.832	18.8119	629.73	-20.2426
617.444	0.03429	578.756	-9.42686	633.233	41.638	631.952	18.9871	630.43	-21.4434
618.653	0.01706	579.279	-9.27781	633.934	45.0018	632.533	19.8507	630.743	-21.97
619.219	0.00925	579.965	-9.08176	634.37	47.2859	633.161	20.8158	631.131	-22.6168
619.862	0.000745084	579.98	-9.0776	634.635	48.7545	633.233	20.9297	631.832	-23.7563
619.92	0	580.681	-8.87696	635.335	52.9545	633.934	22.0592	631.952	-23.9473
620.621	0.17003	581.174	-8.73536	635.579	54.5291	634.37	22.7922	632.533	-24.8543
621.071	0.27976	581.381	-8.67598	636.036	57.6672	634.635	23.2513	633.161	-25.7957
621.321	0.34102	582.082	-8.47472	636.737	62.9648	635.335	24.5209	633.233	-25.9015
622.022	0.51332	582.383	-8.3881	636.788	63.3737	635.579	24.983	633.934	-26.887
622.28	0.57713	582.783	-8.27325	637.437	68.927	636.036	25.886	634.37	-27.463
622.723	0.68742	583.483	-8.0716	637.997	74.2189	636.737	27.3682	634.635	-27.7977
623.423	0.86392	583.592	-8.04024	638.138	75.6409	636.788	27.4809	635.335	-28.6183
623.489	0.88052	584.184	-7.86981	638.839	83.2014	637.437	28.9932	635.579	-28.879
624.124	1.04357	584.801	-7.69197	639.206	87.5292	637.997	30.4126	636.036	-29.3309
624.698	1.19368	584.885	-7.66791	639.54	91.711	638.138	30.7917	636.737	-29.9142
624.825	1.22737	586.01	-7.34343	640.414	103.838	638.839	32.7997	636.788	-29.9509
625.526	1.41652	587.219	-6.99472	641.623	123.743	639.206	33.948	637.437	-30.344
625.907	1.52222	588.428	-6.64589	642.832	147.903	639.54	35.0597	637.997	-30.5579
626.226	1.61259	589.637	-6.29698	644.041	177.023	640.24	37.621	638.138	-30.5918
626.927	1.81749	590.846	-5.94801	645.25	211.839	640.414	38.3112	638.839	-30.625
627.116	1.87451	592.055	-5.59902	646.459	253.089	640.941	40.5411	639.206	-30.5446
627.628	2.03363	593.264	-5.25002	647.668	301.49	641.623	43.7933	639.54	-30.4063
628.325	2.26277	594.473	-4.90098	648.877	357.691	641.642	43.886	640.24	-29.8931
628.328	2.26401	595.682	-4.55194	650.086	422.24	642.342	47.7315	640.414	-29.7143
629.029	2.51229	596.891	-4.20288	651.295	495.53	642.832	50.7644	640.941	-29.0372
629.534	2.70472	598.1	-3.8538	652.504	577.754	643.043	52.1637	641.623	-27.822
629.73	2.78303	599.309	-3.50471	653.713	668.857	643.744	57.2803	641.642	-27.784
630.43	3.08175	600.518	-3.15558	654.922	768.493	644.041	59.6875	642.342	-26.0724
630.743	3.22562	601.727	-2.80641	656.131	875.987	644.444	63.1904	642.832	-24.5667
631.131	3.41524	602.936	-2.45715	657.34	990.315	645.145	70.0164	643.043	-23.8345
631.832	3.79168	604.145	-2.10776	658.549	1110.08	645.25	71.1294	643.744	-20.9947
631.952	3.86104	605.205	-1.80123	659.758	1233.56	645.846	77.8931	644.041	-19.5859
632.533	4.22097	605.354	-1.75817	660.967	1358.68	646.459	85.7698	644.444	-17.4698
633.161	4.66042	605.906	-1.5985	662.176	1483.08	646.547	86.9691	645.145	-13.1687
633.233	4.715	606.563	-1.40826	663.385	1604.2	647.247	97.4059	645.25	-12.4494
633.934	5.28801	606.607	-1.39564	664.594	1719.35	647.668	104.406	645.846	-7.99248
634.37	5.69145	607.307	-1.19261	665.803	1825.8	648.877	127.95	646.459	-2.65715
634.635	5.95691	607.772	-1.05784	667.012	1920.89	650.086	157.418	646.547	-1.83399
635.335	6.74174	608.008	-0.98936	668.221	2002.16	651.295	193.906	647.668	10.361
635.579	7.04554	608.709	-0.78582	669.43	2067.44	652.504	238.557	648.877	27.2407
636.036	7.66612	608.981	-0.70663	670.639	2114.93	653.713	292.511	650.086	48.6738
636.737	8.75775	609.409	-0.58192	671.772	2142.14	654.922	356.837	651.295	75.3925
636.788	8.84423	610.11	-0.37756	671.848	2143.35	656.131	432.465	652.504	108.146
637.437	10.0489	610.19	-0.35423	672.472	2150.28	657.34	520.09	653.713	147.673
637.997	11.2471	610.811	-0.17261	673.057	2151.92	658.549	620.08	654.922	194.662
638.138	11.5771	611.399	0	673.173	2151.69	659.758	732.405	656.131	249.709
638.839	13.3856	611.512	0.13262	673.874	2146.35	660.967	856.516	657.34	313.27
639.206	14.4601	612.212	0.9591	674.266	2140.45	662.176	991.302	658.549	385.605
639.54	15.5241	612.608	1.4264	675.475	2109.34	663.385	1135.04	659.758	466.743
640.24	18.0494	612.913	1.78677	676.684	2059.55	664.594	1285.38	660.967	556.412
640.414	18.7447	613.614	2.61595	677.893	1992.56	665.803	1439.37	662.176	654.011
640.941	21.0257	613.817	2.85692	679.102	1910.28	667.012	1593.55	663.385	758.579
641.623	24.4278	614.314	3.44703	680.311	1815.03	668.221	1744.03	664.594	868.782
641.642	24.5259	615.015	4.28047	681.52	1709.33	669.43	1886.66	665.803	982.915
642.342	28.6315	615.026	4.29342	682.729	1595.88	670.639	2017.23	667.012	1098.93
642.832	31.9114	615.716	5.11687	683.938	1477.41	671.848	2131.62	668.221	1214.47
643.043	33.4336	616.235	5.73888	685.147	1356.58	673.057	2226.1	669.43	1326.97
643.744	39.0331	616.416	5.95695	686.356	1235.89	674.266	2297.45	670.639	1433.7
644.041	41.6802	617.117	6.80158	687.565	1117.59	675.475	2343.21	671.848	1531.9
644.444	45.541	617.444	7.19728	688.774	1003.64	675.976	2354.27	673.057	1618.89
645.145	53.0789	617.818	7.65184	689.983	895.667	676.677	2361.77	674.266	1692.18
645.25	54.3086	618.519	8.50903	691.192	794.928	676.684	2361.8	675.475	1749.57
645.846	61.7788	618.653	8.67425	692.401	702.321	677.377	2359.91	676.684	1789.31
646.459	70.4628	619.219	9.37473	693.61	618.404	677.893	2352.58	677.377	1803.63
646.547	71.783	619.862	10.1778	694.819	543.417	678.078	2348.73	677.893	1810.13
647.668	90.8998	619.92	10.2508	696.028	477.693	679.102	2315.95	678.078	1811.59
648.877	116.458	620.621	11.1397	697.237	381.879	680.311	2253.3	678.779	1812.93
650.086	148.041	621.071	11.7187	698.446	298.373	681.52	2166.89	679.102	1811.31
651.295	186.595	621.321	12.044	699.655	227.219	682.729	2059.78	679.479	1807.62
652.504	233.072	622.022	12.9671	700.864	167.992	683.938	1935.62	680.18	1795.69
653.713	288.385	622.28	13.3121	702.073	119.885	685.147	1798.43	680.311	1792.75
654.922	353.355	622.723	13.9128	703.281	81.8442	686.356	1652.44	681.52	1754.94
656.131	428.65	623.423	14.8859	704.49	52.721	687.565	1501.83	682.729	1698.97
657.34	514.713	623.489	14.9782	705.699	31.3967	688.774	1350.55	683.938	1626.44
658.549	611.694	624.124	15.8918	706.908	16.8594	689.983	1202.18	685.147	1539.4
659.758	719.399	624.698	16.7442	708.117	7.61973	691.192	1059.8	686.356	1440.24
660.967	837.203	624.825	16.937	709.326	2.39872	692.401	899.677	687.565	1331.6
662.176	964.028	625.526	18.0292	710.535	1.48567	693.61	745.118	688.774	1216.21
663.385	1098.3	625.907	18.6461	711.744	4.06412	694.819	603.481	689.983	1096.83
664.594	1237.98	626.226	19.1771	712.953	9.24555	696.028	476.223	691.192	976.105
665.803	1380.54	626.927	20.3912	714.162	16.0628	697.237	364.133	692.401	856.461
667.012	1523.06	627.116	20.7312	715.371	23.4952	698.446	267.486	693.61	740.065
668.221	1662.3	627.628	21.6836	716.58	30.5207	699.655	186.201	694.819	628.747
669.43	1794.83	628.325	23.0606	717.789	36.1906	700.864	119.968	696.028	523.972
670.639	1917.12	628.328	23.0681	718.998	39.717	702.073	68.3207	697.237	426.833
671.848	2025.74	629.029	24.5608	720.207	40.5639	703.281	30.6704	698.446	338.054
673.057	2117.52	629.534	25.7131	721.416	38.523	704.49	6.30008	699.655	258.017
674.266	2189.66	629.73	26.1801	722.625	33.7582	705.699	-5.65993	700.864	186.797
675.475	2239.91	630.43	27.9472	723.834	26.8017	706.908	-7.61402	702.073	124.214
675.976	2253.92	630.743	28.7884	725.043	18.4995	708.117	-3.23769	703.281	32.3843
676.677	2266.59	631.131	29.886	726.252	9.91253	709.326	9.86777	704.49	4.12578
676.684	2266.68	631.832	32.0237	727.461	2.19595	710.535	30.1258	705.699	-13.3136
677.377	2271.07	631.952	32.4114	728.67	-3.48307	711.744	55.791	706.908	-12.3512
677.893	2269.1	632.533	34.3912	729.879	-5.8739	712.953	84.9347	708.117	4.413
678.078	2267.31	633.161	36.7371	731.088	-4.4815	714.162	115.43	709.326	27.6749
678.779	2255.36	633.233	37.0231	732.297	1.21855	715.371	144.968	710.535	55.4177
679.102	2247.12	633.934	39.9582	733.506	11.4475	716.58	171.142	711.744	85.4675
680.311	2201.45	634.37	41.9549	734.715	26.0986	717.789	191.626	712.953	115.659
681.52	2133.56	634.635	43.2396	735.924	44.7334	718.998	204.423	714.162	144.015
682.729	2045.59	635.335	46.9157	737.133	66.6124	720.207	208.148	715.371	168.898
683.938	1940.24	635.579	48.2938	738.342	90.7695	721.416	202.247	716.58	189.089
685.147	1820.65	636.036	51.0394	739.551	116.128	722.625	187.123	717.789	203.797
686.356	1690.22	636.737	55.6693	740.76	141.637	723.834	164.096	718.998	212.591
687.565	1552.44	636.788	56.0264	741.969	166.393	725.043	135.243	720.207	215.313
688.774	1410.79	637.437	60.8695	743.178	189.72	726.252	103.147	721.416	212.005
689.983	1268.56	637.997	65.4743	744.387	211.164	727.461	70.6062	722.625	202.869
691.192	1128.72	638.138	66.7099	745.596	230.439	728.67	40.3765	723.834	188.287
692.401	993.863	638.839	73.2661	746.805	247.316	729.879	14.951	725.043	168.863
693.61	787.307	639.206	77.0095	748.014	261.517	731.088	-3.60442	726.252	145.469
694.819	639.39	639.54	80.62	749.223	272.654	732.297	-9.90351	727.461	119.275
696.028	506.136	640.24	88.8592	750.432	280.215	733.506	-4.81495	728.67	91.7361
697.237	387.781	640.414	91.0563	751.641	283.628	734.715	9.66669	729.879	64.555
698.446	284.495	640.941	98.0773	752.85	282.362	735.924	32.9604	731.088	39.6088
699.655	196.379	641.623	108.092	754.059	276.041	737.133	63.818	732.297	18.8523
700.864	123.42	641.642	108.373	755.268	264.541	738.342	100.479	733.506	4.18385
702.073	65.5161	642.342	119.852	756.477	248.058	739.551	140.908	734.715	-2.72188
703.281	22.5073	642.832	128.642	757.686	227.125	740.76	183.065	735.924	-0.60002
704.49	-5.88494	643.043	132.623	758.895	202.592	741.969	225.144	737.133	2.43687
705.699	-18.7531	643.744	146.799	760.104	175.571	743.178	265.71	738.342	10.1731
706.908	-12.2241	644.041	153.276	761.313	147.359	744.387	303.701	739.551	26.9689
708.117	5.75122	644.444	162.498	762.522	119.334	745.596	338.308	740.76	51.5707
709.326	33.1472	645.145	179.841	763.731	92.8423	746.805	368.809	741.969	82.3114
710.535	67.7548	645.25	182.596	764.94	69.0705	748.014	394.428	743.178	117.301
711.744	107.485	645.846	198.947	766.149	48.9268	749.223	414.281	744.387	154.587
712.953	150.57	646.459	217.223	767.357	32.9498	750.432	427.45	745.596	192.251
714.162	195.572	647.668	257.781	768.566	21.267	751.641	433.134	746.805	228.449
715.371	241.192	648.877	304.87	769.775	13.6168	752.85	430.828	748.014	261.407
716.58	285.965	650.086	359.045	770.984	9.43641	754.059	420.471	749.223	289.444
717.789	327.981	651.295	420.782	772.193	7.99746	755.268	402.503	750.432	311.017
718.998	364.793	652.504	490.446	773.402	8.56145	756.477	377.832	751.641	324.837
720.207	393.592	653.713	568.257	774.611	10.5241	757.686	347.718	752.85	330.014
721.416	411.637	654.922	654.253	775.82	13.5228	758.895	313.62	754.059	326.201
722.625	416.822	656.131	748.266	777.029	17.4918	760.104	277.042	755.268	313.695
723.834	408.167	657.34	849.881	778.238	22.6586	761.313	239.404	756.477	293.437
725.043	386.065	658.549	958.419	779.447	29.484	762.522	201.97	757.686	266.919
726.252	352.16	659.758	1072.94	780.656	38.5566	763.731	165.817	758.895	235.992
727.461	308.959	660.967	1192.21	781.865	50.4569	764.94	131.828	760.104	202.636
728.67	259.375	662.176	1314.72	783.074	65.6231	766.149	100.714	761.313	168.731
729.879	206.423	663.385	1438.72	784.283	84.2457	767.357	73.022	762.522	135.89
731.088	153.182	664.594	1562.23	785.492	106.224	768.566	49.1495	763.731	105.368
732.297	102.916	665.803	1683.12	786.701	131.193	769.775	29.3643	764.94	78.061
733.506	59.1062	667.012	1799.13	787.91	158.616	770.984	13.8388	766.149	54.5545
734.715	25.1728	668.221	1907.95	789.119	187.903	772.193	2.696	767.357	35.2007
735.924	3.87243	669.43	2007.32	790.328	218.522	773.402	-3.94737	768.566	20.1841
737.133	-3.39755	670.639	2095.08	791.537	250.068	774.611	-5.9625	769.775	9.56483
738.342	-4.14873	671.848	2169.26	792.746	282.27	775.82	-3.23193	770.984	3.3
739.551	6.17923	673.057	2228.15	793.955	314.959	777.029	-0.93765	772.193	1.25108
740.76	24.6758	673.173	2232.95	795.164	348.024	778.238	3.47195	773.402	3.1898
741.969	47.7077	673.874	2258.57	796.373	381.367	779.447	12.2119	774.611	8.81107
743.178	72.1727	674.266	2270.37	797.582	414.9	780.656	24.6817	775.82	17.7578
744.387	96.0343	674.575	2278.35	798.791	448.541	781.865	40.047	777.029	29.6583
745.596	118.355	675.275	2292.12	800	482.23	783.074	57.3097	778.238	44.1744
746.805	138.843	675.475	2294.93			784.283	75.3962	779.447	61.0473
748.014	157.168	675.976	2299.78			785.492	93.2392	780.656	80.129
749.223	172.435	676.677	2301.28			786.701	109.828	781.865	101.379
750.432	183.126	676.684	2301.26			787.91	124.219	783.074	124.823
751.641	187.521	677.377	2296.6			789.119	135.52	784.283	150.477
752.85	184.349	677.893	2289.24			790.328	142.86	785.492	178.268
754.059	173.304	678.078	2285.79			791.537	145.388	786.701	207.974
755.268	155.212	678.779	2268.95			792.746	142.309	787.91	239.204
756.477	131.834	679.102	2259.19			793.955	132.987	789.119	271.419
757.686	105.462	679.479	2246.23			795.164	117.094	790.328	303.992
758.895	78.4699	680.311	2211.9			796.373	94.7774	791.537	336.284
760.104	52.9734	681.52	2148.53			797.582	66.7915	792.746	367.741
761.313	30.6456	682.729	2070.64			798.791	34.5432	793.955	397.975
762.522	12.6942	683.938	1980.05			800	1.42109e-14	795.164	426.821
763.731	-0.08789	685.147	1878.83					796.373	454.339
764.94	-7.32575	686.356	1769.22					797.582	480.767
766.149	-9.18305	687.565	1653.49					798.791	506.445
767.357	-6.47768	688.774	1533.94					800	531.749
768.566	-0.56635	689.983	1412.78
769.775	7.05526	691.192	1292.08
770.984	15.1992	692.401	1157.71
772.193	23.1979	693.61	1025.27
773.402	30.8527	694.819	901.292
774.611	38.2915	696.028	785.649
775.82	45.8787	697.237	677.68
777.029	54.2237	698.446	576.349
778.238	64.2726	699.655	480.578
779.447	77.3478	700.864	389.723
780.656	94.9332	702.073	304.057
781.865	118.217	703.281	224.969
783.074	147.724	704.49	154.687
784.283	183.271	705.699	95.5741
785.492	224.046	706.908	49.317
786.701	268.546	708.117	16.4461
787.91	314.584	709.326	-3.58879
789.119	359.711	710.535	-11.9106
790.328	401.995	711.744	-9.97366
791.537	440.564	712.953	1.33282
792.746	475.557	714.162	20.9424
793.955	507.564	715.371	47.1017
795.164	537.016	716.58	77.2853
796.373	563.925	717.789	108.294
797.582	588.118	718.998	136.566
798.791	609.78	720.207	158.607
800	629.861	721.416	171.554
		722.625	173.805
		723.834	165.456
		725.043	148.26
		726.252	125.093
		727.461	99.2069
		728.67	73.6254
		729.879	50.857
		731.088	32.8479
		732.297	21.021
		733.506	16.3071
		734.715	19.0029
		735.924	28.2848
		737.133	44.8228
		738.342	67.8381
		739.551	96.1225
		740.76	128.146
		741.969	162.343
		743.178	197.485
		744.387	232.881
		745.596	268.193
		746.805	302.875
		748.014	335.578
		749.223	364.001
		750.432	385.428
		751.641	397.689
		752.85	399.921
		754.059	392.653
		755.268	377.271
		756.477	355.329
		757.686	328.154
		758.895	296.884
		760.104	262.724
		761.313	227.115
		762.522	191.669
		763.731	157.876
		764.94	126.781
		766.149	98.83
		767.357	73.9979
		768.566	52.1286
		769.775	33.244
		770.984	17.6431
		772.193	5.79712
		773.402	-1.79756
		774.611	-4.72772
		775.82	-2.85071
		777.029	3.3597
		778.238	12.6067
		779.447	23.1817
		780.656	33.9359
		781.865	44.9886
		783.074	57.4127
		784.283	72.1157
		785.492	88.9466
		786.701	106.79
		787.91	124.332
		789.119	140.591
		790.328	154.848
		791.537	166.499
		792.746	175.222
		793.955	181.199
		795.164	185.034
		796.373	187.46
		797.582	189.104
		798.791	190.4
		800	191.584

## Sheet: Fig. 5b
Raman shift (cm-1)	Intensity (arb. units)
	0℃	100℃	200℃	100℃	0℃
625.907	142.739	81.4818	99.9826	76.1469	19.3739
627.116	149.579	101.03	114.236	84.0327	22.3205
628.325	159.928	121.482	129.57	91.3189	25.1169
629.534	174.751	142.413	145.502	98.0385	28.1031
630.743	193.875	163.544	161.46	104.335	31.752
631.952	216.708	184.769	176.876	110.457	36.6268
633.161	242.82	206.136	191.282	116.726	43.3005
634.37	272.031	227.8	204.398	123.478	52.2462
635.579	304.034	249.98	216.181	131.009	63.7277
636.788	337.973	272.93	226.858	139.556	77.7347
637.997	372.323	296.934	236.921	149.308	93.9966
639.206	405.226	322.317	247.096	160.442	112.078
640.414	435.077	349.431	258.29	173.174	131.518
641.623	461.054	378.625	271.515	187.771	151.961
642.832	483.315	410.179	287.808	204.547	173.226
644.041	502.809	444.244	308.155	223.828	195.3
645.25	520.818	480.805	333.435	245.93	218.292
646.459	538.462	519.711	364.396	271.165	242.398
647.668	556.416	560.764	401.648	299.881	267.915
648.877	574.982	603.843	445.679	332.518	295.329
650.086	594.51	649.028	496.864	369.656	325.416
651.295	615.978	696.674	555.455	412.018	359.299
652.504	641.384	747.406	621.562	460.413	398.401
653.713	673.657	802.037	695.111	515.64	444.272
654.922	716.031	861.423	775.816	578.369	498.318
656.131	771.145	926.301	863.162	649.042	561.523
657.34	840.337	997.132	956.416	727.815	634.226
658.549	923.451	1074	1054.67	814.552	716.039
659.758	1019.15	1156.58	1156.88	908.853	805.891
660.967	1125.47	1244.15	1261.93	1010.11	902.201
662.176	1240.17	1335.73	1368.69	1117.59	1003.1
663.385	1360.85	1430.19	1476	1230.44	1106.67
664.594	1484.88	1526.45	1582.71	1347.78	1211.16
665.803	1609.32	1623.55	1687.62	1468.68	1315.11
667.012	1731.18	1720.76	1789.45	1592.12	1417.44
668.221	1847.76	1817.5	1886.78	1716.84	1517.39
669.43	1957.18	1913.22	1977.96	1841.18	1614.42
670.639	2058.65	2007.17	2061.08	1962.88	1708.02
671.848	2152.34	2098.19	2133.95	2078.93	1797.42
673.057	2238.85	2184.44	2194.15	2185.58	1881.45
674.266	2318.49	2263.32	2239.15	2278.45	1958.37
675.475	2390.46	2331.45	2266.48	2352.91	2025.89
676.684	2452.41	2384.77	2274	2404.5	2081.31
677.893	2500.52	2418.98	2260.09	2429.42	2121.78
679.102	2529.96	2429.96	2223.94	2424.96	2144.6
680.311	2535.68	2414.44	2165.62	2389.79	2147.51
681.52	2513.1	2370.61	2086.2	2324.1	2128.96
682.729	2458.83	2298.54	1987.65	2229.54	2088.25
683.938	2371.27	2200.39	1872.7	2109.12	2025.68
685.147	2251.28	2080.24	1744.61	1966.93	1942.54
686.356	2102.62	1943.47	1606.89	1807.83	1841.1
687.565	1931.94	1796.09	1463.1	1637.12	1724.54
688.774	1747.91	1643.89	1316.62	1460.21	1596.67
689.983	1559.69	1491.83	1170.54	1282.26	1461.73
691.192	1375.25	1343.66	1027.59	1107.93	1324.03
692.401	1200.25	1201.92	890.19	941.16	1187.65
693.61	1037.93	1068.07	760.408	785.061	1056.17
694.819	889.748	942.667	639.998	641.885	932.547
696.028	756.231	825.606	530.361	513.088	819.005
697.237	637.611	716.218	432.496	399.458	717.099
698.446	534.061	613.469	346.94	301.271	627.773
699.655	445.681	516.279	273.735	218.447	551.475
700.864	372.458	424.005	212.457	150.675	488.262
702.073	314.29	336.921	162.299	97.4875	437.895
703.281	271.017	256.415	122.208	58.2977	399.903
704.49	242.361	184.715	91.0335	32.3879	373.615
705.699	227.762	124.183	67.6583	18.8883	358.146
706.908	226.189	76.5072	51.0701	16.7543	352.359
708.117	236.063	42.2179	40.3777	24.757	354.817
709.326	255.357	20.7645	34.7751	41.4889	363.772
710.535	281.863	11.0242	33.4804	65.3733	377.209
711.744	313.491	11.8303	35.6772	94.6648	392.952
712.953	348.474	22.1346	40.477	127.435	408.837
714.162	385.375	40.742	46.9127	161.557	422.887
715.371	422.894	65.8991	53.9634	194.721	433.463
716.58	459.565	95.0805	60.6073	224.521	439.348
717.789	493.479	125.087	65.8956	248.631	439.75
718.998	522.19	152.357	69.0403	265.056	434.237

[truncated: 9 more sheets: Fig. 5c, Fig. 5e, Fig. 5f, Fig. 5g, Fig. 5h, SIFig. 2, SIFig. 5, SIFig. 6b, SIFig. 6c]
